# Supplementary material for: DESE: estimating driver tissues by selective expression of genes associated with complex diseases or traits
Source: Genome Biol. 2019 Nov 6;20:233. doi: 10.1186/s13059-019-1801-5 (PMC6836538; doi:10.1186/s13059-019-1801-5)
Supplement: Supplementary file 2 — Supplementary Excel tables (XLSX 233 kb) [file 13059_2019_1801_MOESM2_ESM.xlsx]

## Sheet: Table S9
PubMed hits results of differently significant genes of Schizophrenia						Conditional gene-based association test results
Gene	P1	P2	Score	PubMedID		Group	Gene	Chromosome	StartPosition	OriginalP	#SNP	RankingScore	Select	Cond.P1	Cond.P2
By selective expression ranking						1	ACTRT2	1	2938045	3.08e-07	26	6.51	true	3.08e-07	3.08e-07
ABCB9	0.10794	9.98e-12	930.952	28552197		2	RERE	1	8412463	4.3e-10	439	9.37	true	4.3e-10	4.3e-10
ATG13	1	3.8e-09	1016.79			2	LOC102724552	1	8484704	2.96e-08	21	7.53	true	1	1
CACNA1C	0.00394	2.38e-11	990.316	31176952,31076262,31061683,31033230,30902660,30705251,30643788,30607529,30441263,30308413,30304534,30268820,30267149,30216917,30176250,30124797,30100087,30079586,29800644,29773754,29739816,29599094,29541152,29541150,29503163,29501388,29385621,29308060,29042896,28921675,28792954,28696432,28659829,28607492,28593527,28525603,28497380,28186690,27922594,27900342,27837920,27790829,27688643,27683010,276…		3	PTPRF	1	43996530	8.42e-10	193	9.07	true	8.42e-10	8.42e-10
CLCN3	0.00722	1.53e-07	837.938	28659829,27668389		3	KDM4A	1	44115796	4.4e-09	69	8.36	true	0.00433	0.00433
CLP1	0.3162	1.88e-06	537.347			4	AGBL4-IT1	1	49839872	2.7e-06	62	5.57	true	2.7e-06	2.7e-06
DMTF1	0.11973	2.87e-07	999.14			5	LINC01360	1	73771852	8.77e-12	53	11.06	true	8.77e-12	8.77e-12
DRD2	0.20446	6.45e-08	882.097	31180069,31176829,31056781,31054090,30967134,30687136,30657260,30623492,30604007,30546022,30528973,30464483,30408108,30389402,30332506,30295716,30253269,30132460,30118972,30103286,29945153,29930225,29791666,29767567,29723151,29653893,29589131,29531031,29480208,29466326,29373732,29304112,31086558,29255361,29156812,29107444,29071300,29042896,29032150,28981847,28940477,28925317,28825117,28755876,287…		6	LOC101927560	1	84267198	9.82e-06	164	5.01	true	9.82e-06	9.82e-06
EPN2	2.24e-05	2.17e-06	951.234			7	DPYD	1	98185313	2.58e-06	949	5.59	true	2.58e-06	2.58e-06
FES	0.31281	4.35e-09	799.738	31150557,31024366,31001171,30894804,30761026,30738913,30735922,30728911,30709746,30689171,30677004,30664626,30608217,30594760,30537669,30456864,30443794,30322279,30240822,30226125,30210372,30105860,29957548,29947804,29935206,29934845,29925474,29914589,29860345,29736883,29730449,29730395,29730044,29706446,29691943,29636016,29635174,29617517,29547755,29534245,29498481,29334645,29292241,29272464,292…		8	WNT2B	1	113051369	2.48e-06	58	5.61	true	2.48e-06	0.11815
HIP1R	1	3.28e-07	659.771			8	ST7L	1	113084412	3.03e-06	141	5.52	true	0.21023	0.0122
HSPA9	1	2.64e-07	881.174			8	CAPZA1	1	113162074	3.7e-06	65	5.43	true	0.01854	1
KLC1	0.09657	4.87e-09	1008.93	30820025		8	MOV10	1	113217292	3.78e-06	48	5.42	true	0.93061	3.78e-06
KMT2E	1	6.41e-08	872.021	25135975		9	NBPF19	1	146032541	4.7e-07	2091	6.33	true	4.7e-07	4.7e-07
MOB4	0.20934	2.33e-08	885.673			9	LINC00624	1	146853913	5.57e-07	319	6.25	true	0.37514	8.47e-06
NGEF	1	7.36e-10	956.908			9	TARS2	1	150459839	4.5e-06	17	5.35	true	0.0231	4.5e-06
NRGN	0.11692	2.79e-10	741.382	30953482,29880715,29372809,29153599,28924186,28389239,28122240,27287230,26828755,25858580,25739323,24686180,24386483,24098564,23903071,25314742,25505659,22856365,22499782,22461181,22306195,22253779,21946175,21799211,21791550,21538840,21112188,21037240,20934321,20673877,20600464,20485477,20457675,19571808,17140601		9	MIR6878	1	150464820	1.65e-06	3	5.78	true	1	1
NT5C2	1	4.59e-10	799.472	30362044,27901213,27759212,27424800,27401531,27004590,25414627,24160291,23894747		9	FALEC	1	150488232	8.08e-07	9	6.09	true	6.83e-06	6.83e-06
NT5DC2	0.46494	1.6e-10	816.633			9	KCNN3	1	154669941	7.31e-07	171	6.14	true	2.01e-05	9.42e-06
PCCB	0.00144	1.61e-09	887.939	28111843		9	SSR2	1	155978838	7.52e-06	11	5.12	true	7.75e-05	7.49e-05
PPP1R16B	0.02934	2.18e-07	774.6			10	LINC01645	1	177320721	2.04e-06	40	5.69	true	2.04e-06	2.04e-06
PPP2R2A	0.37345	2.1e-07	923.447			11	TMEM81	1	205052256	1.84e-06	21	5.73	true	1	1
PSMA4	0.05921	1.7e-07	697.243	30202994,29540662,28884721,25198678		11	DSTYK	1	205111630	1.2e-07	137	6.92	true	1.2e-07	1.2e-07
RBMS3	1.03e-05	9.33e-07	841.568			11	MIR29C	1	207975196	7.67e-06	9	5.12	true	1	1
RRN3	1	2.16e-06	702.391			11	MIR29B2	1	207975787	6.61e-06	10	5.18	true	5.57e-05	5.57e-05
SEPT3	0.54199	4.89e-07	866.911			12	SDCCAG8	1	243419306	1.13e-09	268	8.95	true	1.13e-09	1.13e-09
SEPT4	0.30808	1.08e-06	982.046	23938054,19378812,17644312		12	MIR4677	1	243509477	1.57e-08	7	7.8	true	1	1
SOX2-OT	0.03462	5.1e-08	954.727	29054485		12	AKT3	1	243663020	2.92e-06	312	5.53	true	0.09142	0.09142
SPATS2L	0.0002	4.27e-09	912.607	29136250		13	LINC01460	2	27928652	4.41e-06	9	5.36	true	0.03845	0.03845
SUGP1	0.00467	7.63e-07	834.524			13	MRPL33	2	27994583	3.73e-06	9	5.43	true	3.73e-06	3.73e-06
WDR73	0.20277	9.27e-07	812.203			14	SLC8A1-AS1	2	40144773	2.35e-06	691	5.63	true	2.35e-06	2.35e-06
YWHAE	2.68e-06	1.07e-07	867.157	28414084,26172220,25332407,25105667,24561237,23140658,21853134,21184166,18658164		15	NRXN1	2	51149658	7.56e-11	2460	10.12	true	7.56e-11	7.56e-11
ZSWIM6	0.00173	2.26e-06	341.746	28433741		16	VRK2	2	58273846	2.53e-17	373	16.6	true	2.53e-17	2.53e-17
By p-value ranking						16	FANCL	2	58386377	6.98e-11	157	10.16	true	1	1
ADAMTSL3	9.53e-11	3.03e-05	643.69	21239144		16	LINC01795	2	58503011	4.69e-07	49	6.33	true	0.08804	0.08804
BNIP3L	4.21e-10	0.0054	662.388			17	EMX1	2	73144603	1.47e-07	11	6.83	true	1.47e-07	1.47e-07
C2orf82	4.59e-14	1	818.348			18	LOC101060091	2	114588759	3.44e-06	146	5.46	true	3.44e-06	3.44e-06
CACNA1C-AS4	3.79e-14	1	425.827			19	ZEB2	2	145268951	2.34e-07	83	6.63	true	2.34e-07	2.34e-07
CDK2AP1	4.87e-18	0.0008	774.332	25626716		19	EPC2	2	149402559	2.62e-06	266	5.58	true	2.77e-05	2.77e-05
CHRNB4	6.79e-08	0.00185	617.652	30202994,29228394,25906356,25041985		20	LOC105373782	2	186029680	1.28e-07	33	6.89	true	1.28e-07	1.28e-07
COQ10B	1.9e-10	0.70639	698.311			21	ANKRD44	2	197964194	7.38e-07	298	6.13	true	0.01509	0.0046
ESAM	2.33e-13	6.06e-05	636.469	27242348		21	SF3B1	2	198283520	2.21e-06	34	5.66	true	1	1
ETF1	2.07e-08	1	636.201			21	COQ10B	2	198318487	1.9e-10	20	9.72	true	1.9e-10	0.70639
FAM177A1	1e-06	0.00017	727.567			21	HSPE1-MOB4	2	198364720	9.75e-07	36	6.01	true	1	0.10496
FURIN	3.86e-09	1	423.916	29499969,27668389		21	MOB4	2	198381021	3.67e-10	24	9.44	true	0.20934	2.33e-08
FXR1	2.9e-09	1	878.38	30687136,30087606,29706865,28242499,28240266,26963595,26612855		21	RFTN2	2	198435526	2.03e-09	79	8.69	true	1	1
IL1RAPL1	1.45e-07	1.18e-05	719.446	27440233,21982423,20479760		21	MARS2	2	198570027	1.32e-07	7	6.88	true	0.76817	1
KMT2E-AS1	1.53e-09	0.32731	235.032			21	BOLL	2	198591602	2.73e-07	34	6.56	true	0.28931	0.02859
LPAR2	8.67e-08	0.00884	530.694			21	PLCL1	2	198669425	6.49e-07	198	6.19	true	0.12762	0.6054
MEF2C-AS1	4.91e-08	0.00014	751.235			21	SATB2	2	200260553	4.2e-09	95	8.38	true	3.53e-07	4.61e-07
MTMR4	7.58e-07	1	714.247			21	FTCDNL1	2	200683083	3.89e-09	89	8.41	true	1	0.00064
NEK1	4.65e-10	3.54e-05	726.183			21	TYW5	2	200793633	7.03e-10	45	9.15	true	3.73e-08	1
NEK4	1.54e-12	0.0002	798.609	28240266,25136889,21926972		21	MAIP1	2	200820039	6.46e-09	26	8.19	true	1	1
NTAN1	4.21e-07	0.63999	609.637	24255876,19786961		21	SPATS2L	2	201173672	4.27e-09	192	8.37	true	0.0002	4.27e-09
PPP2R3A	2.29e-11	4.47e-05	663.244			22	ERBB4	2	212240441	9.3e-07	1917	6.03	true	9.3e-07	9.3e-07
PRSS35	1.15e-06	0.00548	827.679	23092984		23	CUL3	2	225334866	1.3e-08	225	7.89	true	1.3e-08	1.3e-08
SREBF1	8.71e-07	0.19199	781.143	29720671,27492885,26982812,24329191,18936756,18195716		24	EFHD1	2	233498206	4.63e-07	97	6.33	true	0.00424	0.00308
TCF20	3.28e-09	0.00167	653.04	28746715		24	GIGYF2	2	233599126	2.59e-12	331	11.59	true	0.16878	1
TMEM219	2.85e-11	0.2091	786.575			24	KCNJ13	2	233630511	5.15e-13	44	12.29	true	0.00203	0.08063
TMEM243	9.4e-08	0.09576	417.759			24	C2orf82	2	233740489	4.59e-14	41	13.34	true	4.59e-14	1
TYW5	3.73e-08	1	525.792			24	NGEF	2	233743395	7.36e-10	317	9.13	true	1	7.36e-10
WNT2B	2.48e-06	0.11815	615.466	26027441		25	LOC105376975	3	17784435	1.09e-06	18	5.96	true	1.09e-06	1.09e-06
ZFYVE21	8.83e-12	0.00447	818.767			26	THRB	3	24158644	1.01e-07	604	6.99	true	1.01e-07	1.67e-06
Note: P1: This is a conditional gene-based association p-value according to statistical significance order. P2: This is a conditional gene-based association p-value according to tissue-specific pathogenic potential. Score:The gene's selective-expression score. The papers co-mentioning the gene and diseases/traits in the titles or abstracts in PubMed database were searched by the API function.						26	THRB-AS1	3	24535577	8.56e-06	14	5.07	true	1	1
						26	RBMS3	3	29322802	9.33e-07	1603	6.03	true	1.03e-05	9.33e-07
						27	TRANK1	3	36868307	9.56e-09	164	8.02	true	9.56e-09	9.56e-09
						28	SEMA3F	3	50196451	3.16e-06	36	5.5	true	4.2e-05	0.08693
						28	HYAL1	3	50337319	3.87e-06	10	5.41	true	0.00744	2.62e-05
						28	ALAS1	3	52232098	1.93e-06	11	5.71	true	1	1
						28	TWF2	3	52262625	1.89e-11	2	10.72	true	1	1
						28	LOC101929054	3	52273253	1.89e-11	2	10.72	true	0.02461	0.02461
						28	PPM1M	3	52280185	1.63e-10	2	9.79	true	1	0.48596
						28	WDR82	3	52288437	1.25e-08	6	7.9	true	1	1
						28	MIRLET7G	3	52302293	1.98e-10	1	9.7	true	1	1
						28	GLYCTK	3	52321835	1.53e-10	2	9.82	true	1	0.00954
						28	GLYCTK-AS1	3	52322595	1.53e-10	1	9.82	true	1	1
						28	MIR135A1	3	52328234	1.53e-10	1	9.82	true	1	1
						28	PHF7	3	52444523	4.24e-07	2	6.37	true	1	1
						28	SEMA3G	3	52467050	6.82e-06	1	5.17	true	1	1
						28	STAB1	3	52529355	8e-07	12	6.1	true	1	1
						28	NT5DC2	3	52558384	1.6e-10	24	9.79	true	0.46494	1.6e-10
						28	SMIM4	3	52570620	8.18e-11	13	10.09	true	0.40849	1
						28	PBRM1	3	52579404	1.87e-11	170	10.73	true	0.00144	0.12402
						28	GNL3	3	52719935	5.48e-12	21	11.26	true	1	1
						28	SNORD136	3	52722902	5.15e-12	12	11.29	true	1	1
						28	SNORD19	3	52723255	5.07e-12	11	11.29	true	1	1
						28	SNORD19B	3	52724753	5.03e-12	9	11.3	true	0.7856	0.7856
						28	SNORD19C	3	52725393	2.95e-11	7	10.53	true	1	1
						28	SNORD69	3	52726751	3.38e-11	9	10.47	true	1	1
						28	GLT8D1	3	52728499	5.93e-12	18	11.23	true	0.80837	1
						28	SPCS1	3	52739856	9.98e-12	10	11	true	1	1
						28	NEK4	3	52771513	1.54e-12	70	11.81	true	1.54e-12	0.0002
						28	ITIH1	3	52813941	2.2e-10	30	9.66	true	1	1
						28	ITIH3	3	52828783	1.19e-08	15	7.93	true	0.174	0.19527
						28	ITIH4	3	52847005	2.64e-09	43	8.58	true	0.69734	0.01772
						28	ITIH4-AS1	3	52857950	1.89e-09	18	8.72	true	0.12624	1
						28	MUSTN1	3	52867130	2.22e-09	28	8.65	true	1	1
						28	TMEM110-MUSTN1	3	52867130	7.66e-09	117	8.12	true	0.08734	1
						28	TMEM110	3	52870771	1.58e-08	106	7.8	true	0.38668	0.38668
						28	MIR8064	3	52880478	3.5e-09	11	8.46	true	1	1
						28	SFMBT1	3	52937582	2.43e-10	233	9.61	true	0.00312	0.00908
						29	FHIT	3	59733003	8.04e-08	3190	7.09	true	3.12e-07	5.35e-07
						29	C3orf49	3	63805040	2.23e-07	18	6.65	true	1	1
						29	THOC7	3	63819545	2.77e-08	25	7.56	true	1	1
						29	THOC7-AS1	3	63846320	2.51e-09	9	8.6	true	0.15638	1
						29	ATXN7	3	63953419	2.35e-09	114	8.63	true	2.35e-09	2.35e-09
						30	FRMD4B	3	69217933	9.74e-08	463	7.01	true	9.74e-08	9.74e-08
						30	FOXP1	3	71247033	5.92e-06	584	5.23	true	1.08e-05	1.08e-05
						31	CD47	3	107761940	2.02e-06	43	5.69	true	2.02e-06	2.02e-06
						31	LINC01215	3	107844667	2.26e-06	43	5.65	true	0.005	0.005
						32	PPP2R3A	3	135741576	2.29e-11	175	10.64	true	2.29e-11	4.47e-05
						32	MSL2	3	135867759	1.03e-06	13	5.99	true	1	1
						32	PCCB	3	135969166	1.61e-09	54	8.79	true	0.00144	1.61e-09
						33	LOC101928882	3	180425377	6.74e-08	305	7.17	true	1	1
						33	FXR1	3	180630233	2.9e-09	68	8.54	true	2.9e-09	1
						33	DNAJC19	3	180701497	1.73e-06	10	5.76	true	0.18766	0.58279
						33	LOC102724604	3	181138950	4.27e-06	22	5.37	true	1	1
						33	SOX2-OT	3	181328121	5.1e-08	480	7.29	true	0.03462	5.1e-08
						34	TCTEX1D2	3	196018089	3.37e-06	74	5.47	true	3.37e-06	3.37e-06
						35	SLC9B2	4	103946647	8.4e-06	20	5.08	true	8.4e-06	8.4e-06
						36	NEK1	4	170314420	4.65e-10	244	9.33	true	4.65e-10	3.54e-05
						36	CLCN3	4	170581212	1.53e-07	105	6.81	true	0.00722	1.53e-07
						37	GPM6A	4	176554087	6.07e-08	372	7.22	true	6.07e-08	6.07e-08
						37	LOC101928590	4	176711457	6.6e-06	16	5.18	true	1	1
						38	ICE1	5	5422785	9.42e-06	112	5.03	true	9.42e-06	9.42e-06
						39	BRCAT54	5	44744429	4.71e-06	52	5.33	true	1	1
						39	MRPS30-DT	5	44744429	4.71e-06	52	5.33	true	0.04468	0.04468
						39	HCN1	5	45255051	1.36e-12	110	11.87	true	1.36e-12	1.36e-12
						39	EMB	5	49692030	4.39e-07	16	6.36	true	0.04763	0.04763
						40	ELOVL7	5	60047615	7.09e-06	156	5.15	true	0.0182	7.09e-06
						40	SMIM15-AS1	5	60458142	4.85e-11	115	10.31	true	4.85e-11	4.85e-11
						40	ZSWIM6	5	60628099	5.83e-07	174	6.23	true	0.00173	2.26e-06
						41	MEF2C	5	88014057	3.25e-06	181	5.49	true	0.00553	3.25e-06
						41	MEF2C-AS1	5	88185429	4.91e-08	368	7.31	true	4.91e-08	0.00014
						42	MAN2A1	5	109025066	4.15e-08	356	7.38	true	4.15e-08	4.15e-08
						43	CCDC192	5	127039080	1.6e-06	341	5.79	true	1.6e-06	1.6e-06
						44	CDC25C	5	137620953	1.54e-07	45	6.81	true	1	1
						44	LOC100128966	5	137667793	4.4e-07	12	6.36	true	1	1
						44	FAM53C	5	137673703	7.11e-08	11	7.15	true	2.81e-05	9.49e-06
						44	KDM3B	5	137688284	9.78e-08	51	7.01	true	0.23672	0.97737
						44	REEP2	5	137774689	1.04e-07	21	6.99	true	1	0.05513
						44	ETF1	5	137841781	2.07e-08	13	7.68	true	2.07e-08	1
						44	HSPA9	5	137890570	2.64e-07	4	6.58	true	1	2.64e-07
						44	SNORD63B	5	137894657	7.94e-07	3	6.1	true	1	1
						44	SNORD63	5	137896731	7.94e-07	3	6.1	true	1	1
						44	SLC4A9	5	139739786	9.82e-07	7	6.01	true	1.12e-05	1.2e-05
						44	TMCO6	5	140019011	7.63e-06	24	5.12	true	1	1
						44	IK	5	140027383	7.19e-06	24	5.14	true	1	0.07202
						44	MIR3655	5	140027428	8.88e-06	15	5.05	true	1	1
						44	VTRNA1-2	5	140098510	2.43e-06	14	5.61	true	0.01397	0.01397
						45	GALNT10	5	153570294	1.01e-06	497	6	true	1.01e-06	1.01e-06
						46	ADAMTS2	5	178577680	2.19e-06	292	5.66	true	2.19e-06	2.19e-06
						47	CUL9	6	43149921	8.03e-07	8	6.1	true	8.03e-07	8.03e-07
						48	PHF3	6	64356430	1.11e-06	67	5.95	true	1.11e-06	1.11e-06
						49	PRSS35	6	84222193	1.15e-06	46	5.94	true	1.15e-06	0.00548
						49	SNAP91	6	84262604	3.88e-06	241	5.41	true	0.01575	3.88e-06
						50	LIN28B	6	105404922	5.53e-06	66	5.26	true	5.53e-06	5.53e-06
						51	TRAF3IP2	6	111880142	2.14e-06	63	5.67	true	2.14e-06	2.14e-06
						52	MAD1L1	7	1855427	4.32e-16	950	15.36	true	4.32e-16	4.32e-16
						52	MIR4655	7	1883815	6.09e-07	44	6.22	true	1	1
						52	SNORA114	7	2128546	1.28e-10	37	9.89	true	1	1
						52	SDK1	7	4169316	3.71e-06	1910	5.43	true	3.5e-05	3.5e-05
						53	MPP6	7	24612964	8.35e-06	92	5.08	true	8.35e-06	8.35e-06
						54	CALN1	7	71244475	6.49e-06	1020	5.19	true	6.49e-06	6.49e-06
						55	KIAA1324L	7	86506222	1.31e-07	283	6.88	true	0.00999	0.01075
						55	LOC101927420	7	86780738	3.56e-07	23	6.45	true	0.34746	0.34746
						55	DMTF1	7	86781869	2.87e-07	124	6.54	true	0.11973	2.87e-07
						55	TMEM243	7	86825477	9.4e-08	76	7.03	true	9.4e-08	0.09576
						55	RUNDC3B	7	87257728	5.81e-06	151	5.24	true	5.82e-05	5.01e-05
						56	PEG10	7	94285636	7.84e-06	18	5.11	true	7.84e-06	7.84e-06
						57	TFR2	7	100218038	5.91e-06	18	5.23	true	0.01983	4.95e-05
						57	GIGYF1	7	100277128	5.31e-06	17	5.27	true	1	0.26332
						57	EPO	7	100318422	3.62e-06	11	5.44	true	3.27e-05	0.04491
						57	LINC01004	7	104622193	7.03e-06	14	5.15	true	1	1
						57	KMT2E-AS1	7	104650988	1.53e-09	12	8.82	true	1.53e-09	0.32731
						57	KMT2E	7	104654636	6.41e-08	102	7.19	true	1	6.41e-08
						57	SRPK2	7	104756820	2.72e-09	365	8.56	true	0.02391	0.02201
						57	ATXN7L1	7	105400635	2.58e-06	353	5.59	true	3.6e-05	2.86e-05
						58	IMMP2L	7	111120872	1.21e-06	1008	5.92	true	1.21e-06	1.21e-06
						59	DLGAP2	8	687718	1.65e-06	2030	5.78	true	5.14e-07	5.14e-07
						59	CSMD1	8	2792874	1.07e-12	8420	11.97	true	1.07e-12	1.07e-12
						60	PPP2R2A	8	26150731	2.1e-07	101	6.68	true	0.37345	2.1e-07
						60	SDAD1P1	8	26236775	7.73e-10	19	9.11	true	1	1
						60	BNIP3L	8	26247905	4.21e-10	46	9.38	true	4.21e-10	0.0054
						61	NSD3	8	38173934	1.37e-06	77	5.86	true	1.37e-06	1.37e-06
						62	MIR124-2HG	8	65289889	6.75e-06	35	5.17	true	6.75e-06	6.75e-06
						62	MIR124-2	8	65291705	9.66e-06	17	5.02	true	1	1
						63	MMP16	8	89049459	1.91e-07	268	6.72	true	1.91e-07	1.91e-07
						64	TRPS1	8	116420723	2.55e-06	286	5.59	true	2.55e-06	2.55e-06
						65	TSNARE1	8	143350822	7.5e-10	407	9.13	true	7.5e-10	7.5e-10
						66	FAM120A	9	96213977	6.24e-06	207	5.21	true	6.24e-06	6.24e-06
						67	CACNB2	10	18689512	4.63e-06	782	5.33	true	4.63e-06	4.63e-06
						68	ZNF365	10	64280206	4.95e-11	565	10.31	true	4.95e-11	4.95e-11
						68	JMJD1C	10	64926980	1.96e-07	530	6.71	true	8.43e-06	8.43e-06
						68	MIR1296	10	65132716	4.53e-06	15	5.34	true	1	1
						68	JMJD1C-AS1	10	65224988	7.98e-06	9	5.1	true	1	1
						69	MFSD13A	10	104221169	6e-08	55	7.22	true	2.48e-07	2.48e-07
						69	ACTR1A	10	104238985	1.57e-06	88	5.8	true	1	0.02322
						69	SUFU	10	104263718	1.05e-08	217	7.98	true	0.0283	0.00735
						69	TRIM8	10	104404251	4.78e-08	26	7.32	true	1	0.00202
						69	ARL3	10	104433483	6.51e-08	54	7.19	true	1	1
						69	SFXN2	10	104474274	3.66e-08	45	7.44	true	0.01891	0.00017
						69	WBP1L	10	104535887	5.74e-10	164	9.24	true	0.28076	1
						69	CYP17A1	10	104590287	3.68e-06	29	5.43	true	0.0008	1
						69	BORCS7-ASMT	10	104613966	1.4e-21	139	20.85	true	1.4e-21	1.4e-21
						69	BORCS7	10	104613966	1.78e-17	39	16.75	true	1	1
						69	CNNM2	10	104678074	6.37e-09	303	8.2	true	1	1
						69	NT5C2	10	104847773	1.11e-12	208	11.95	true	1	4.59e-10
						69	RPEL1	10	105005643	2.8e-07	8	6.55	true	1	1
						69	NEURL1	10	105253734	3.03e-08	121	7.52	true	0.00025	0.00025
						69	SORCS3	10	106400858	3.58e-07	1075	6.45	true	4.94e-08	3.58e-07
						70	RPS13	11	17095938	9.52e-06	16	5.02	true	9.52e-06	9.52e-06
						71	DGKZ	11	46383144	6.01e-10	28	9.22	true	1	0.79801
						71	MIR4688	11	46397951	1.76e-08	10	7.76	true	1	1
						71	MDK	11	46403260	1.21e-08	6	7.92	true	1	1
						71	CHRM4	11	46406341	1.15e-08	5	7.94	true	1	1
						71	AMBRA1	11	46417961	5.53e-10	81	9.26	true	0.06678	1
						71	MIR3160-1	11	46473354	3.63e-10	5	9.44	true	1	1
						71	MIR3160-2	11	46473356	3.63e-10	5	9.44	true	3.63e-10	3.63e-10
						71	HARBI1	11	46624855	2.3e-09	11	8.64	true	1	1
						71	ATG13	11	46638825	3.8e-09	35	8.42	true	1	3.8e-09
						71	ARHGAP1	11	46698624	1.11e-07	23	6.95	true	0.00368	0.00368
						71	ZNF408	11	46722643	1.58e-07	17	6.8	true	0.31568	0.31568
						72	CLP1	11	57425215	1.88e-06	14	5.72	true	0.3162	1.88e-06
						72	ZDHHC5	11	57435473	3.48e-06	36	5.46	true	0.1839	0.16907
						72	SELENOH	11	57508721	6.13e-07	5	6.21	true	6.13e-07	6.13e-07
						73	TTC12	11	113185250	2.55e-07	90	6.59	true	0.00048	0.00048
						73	DRD2	11	113280316	6.45e-08	152	7.19	true	0.20446	6.45e-08
						73	MIR4301	11	113320744	1.99e-08	19	7.7	true	1.99e-08	1.99e-08
						74	NRGN	11	124609828	2.79e-10	19	9.55	true	0.11692	2.79e-10
						74	VSIG2	11	124618001	3.22e-11	15	10.49	true	0.28122	1
						74	ESAM	11	124623018	2.33e-13	16	12.63	true	2.33e-13	6.06e-05
						74	LOC101929340	11	124632326	2.25e-11	12	10.65	true	1	1
						74	MSANTD2	11	124636393	9.99e-11	50	10	true	0.02773	0.02689
						75	IGSF9B	11	133778519	5.2e-13	57	12.28	true	5.2e-13	5.2e-13
						76	CACNA1C	12	2162450	2.38e-11	837	10.62	true	0.00394	2.38e-11
						76	CACNA1C-AS4	12	2329702	3.79e-14	30	13.42	true	3.79e-14	1
						76	CACNA1C-IT3	12	2378941	1.66e-10	10	9.78	true	1	1
						77	SMARCD1	12	50478982	6.33e-06	19	5.2	true	6.33e-06	6.33e-06
						78	WSCD2	12	108525507	1.31e-06	215	5.88	true	1.57e-05	1.51e-05
						78	MVK	12	110011499	2.18e-08	63	7.66	true	9.13e-07	8.64e-07
						78	ATP2A2	12	110719031	9.29e-09	9	8.03	true	9.29e-09	9.29e-09
						78	ANAPC7	12	110813271	1.54e-06	9	5.81	true	1	1
						78	ARPC3	12	110872694	1.25e-06	5	5.9	true	0.58102	0.65202
						78	GPN3	12	110890290	9.12e-08	7	7.04	true	1	1
						78	FAM216A	12	110906231	2.25e-08	6	7.65	true	0.00258	0.00294
						78	VPS29	12	110929327	4.9e-08	3	7.31	true	1	1
						78	RAD9B	12	110940147	9.89e-06	8	5	true	0.24298	1
						78	HVCN1	12	111086490	3.66e-06	8	5.44	true	0.48765	1
						78	PPP1CC	12	111157612	4.1e-06	14	5.39	true	1	0.12684
						79	NOS1	12	117645946	3.77e-06	216	5.42	true	8.22e-05	0.00032
						79	MIR1178	12	120151438	3.19e-06	7	5.5	true	9.98e-05	9.98e-05
						79	MLXIP	12	122516633	4.16e-06	155	5.38	true	4.67e-05	4.15e-05
						79	CLIP1-AS1	12	122880088	5.78e-06	22	5.24	true	0.00014	0.00014
						79	HIP1R	12	123319984	3.16e-07	94	6.5	true	1	3.28e-07
						79	VPS37B	12	123349874	7.54e-10	47	9.12	true	0.00156	1
						79	ABCB9	12	123413538	9.98e-12	21	11	true	0.10794	9.98e-12
						79	OGFOD2	12	123459749	8.36e-16	7	15.08	true	0.40558	0.58338
						79	ARL6IP4	12	123464606	2.39e-16	7	15.62	true	0.09143	1
						79	PITPNM2	12	123468026	4.03e-15	54	14.39	true	0.00638	0.00021
						79	MIR4304	12	123495213	1.95e-14	5	13.71	true	1	1
						79	PITPNM2-AS1	12	123565930	2.44e-14	4	13.61	true	1	1
						79	MPHOSPH9	12	123640942	2.5e-17	105	16.6	true	0.57732	4.97e-05
						79	C12orf65	12	123718290	4.35e-13	65	12.36	true	0.0003	0.00867
						79	CDK2AP1	12	123745516	4.87e-18	50	17.31	true	4.87e-18	0.0008
						79	SBNO1	12	123773655	8.34e-14	213	13.08	true	2.4e-05	1
						79	MIR8072	12	123849310	5.39e-14	30	13.27	true	1	1
						79	KMT5A	12	123875821	4.72e-10	28	9.33	true	1	1
						79	ZNF664-RFLNA	12	124457730	1e-06	532	6	true	1.14e-05	1.14e-05
						79	ZNF664	12	124457761	1.63e-06	48	5.79	true	1	1.77e-05
						80	TRPC4	13	38210772	1.94e-06	647	5.71	true	1.94e-06	1.94e-06
						81	MYO16	13	109281569	7.41e-07	1362	6.13	true	7.41e-07	7.41e-07
						82	SRP54	14	35452103	2.91e-06	182	5.54	true	0.00071	2.91e-06
						82	FAM177A1	14	35515449	1e-06	99	6	true	1e-06	0.00017
						83	CCDC175	14	59971784	9.1e-06	210	5.04	true	0.0248	0.0248
						83	RTN1	14	60062693	5.01e-06	329	5.3	true	5.01e-06	5.01e-06
						84	RGS6	14	72399754	1.89e-08	1531	7.72	true	1.89e-08	1.89e-08
						85	BAG5	14	104022880	8.01e-07	22	6.1	true	1	1
						85	KLC1	14	104095524	4.87e-09	115	8.31	true	0.09657	4.87e-09
						85	XRCC3	14	104163953	3.82e-08	15	7.42	true	1	1
						85	ZFYVE21	14	104182080	8.83e-12	9	11.05	true	8.83e-12	0.00447
						85	PPP1R13B	14	104200087	1.74e-07	178	6.76	true	1	1
						85	LINC00637	14	104314057	1.29e-07	23	6.89	true	0.0008	0.0002
						86	SEMA6D	15	48010685	6.13e-06	1123	5.21	true	6.13e-06	6.13e-06
						87	ADAM10	15	58887402	4.48e-06	203	5.35	true	1	4.48e-06
						87	MINDY2	15	59063560	4.07e-08	119	7.39	true	4.07e-08	4.07e-08
						88	IREB2	15	78730763	3.91e-07	110	6.41	true	1	0.00919
						88	HYKK	15	78799905	5.18e-08	78	7.29	true	1	0.0003
						88	PSMA4	15	78833027	4.21e-09	44	8.38	true	0.05921	1.7e-07
						88	CHRNA3	15	78887646	1.29e-07	48	6.89	true	0.00314	1
						88	CHRNB4	15	78916635	1.6e-09	11	8.8	true	6.79e-08	0.00185
						88	CPEB1	15	83211950	4.85e-07	104	6.31	true	1.59e-07	4.85e-07
						88	CPEB1-AS1	15	83316520	8.51e-06	53	5.07	true	0.45155	0.45155
						88	AP3B2	15	83353843	1.05e-06	58	5.98	true	1	0.03478
						88	LOC338963	15	83379222	2.47e-07	8	6.61	true	5.52e-06	5.52e-06
						88	ACTG1P17	15	83394649	5.05e-06	15	5.3	true	1	1
						88	ADAMTSL3	15	84322837	9.53e-11	675	10.02	true	9.53e-11	3.03e-05
						88	EFTUD1P1	15	84748938	5.88e-07	72	6.23	true	0.08687	1
						88	GOLGA6L4	15	84904524	9.91e-10	6	9	true	1	0.00078
						88	UBE2Q2P1	15	85070426	1.56e-07	57	6.81	true	1	1
						88	LINC00933	15	85114364	2.32e-08	32	7.63	true	1	1
						88	ZSCAN2	15	85144248	6.54e-10	32	9.18	true	0.01049	1
						88	SCAND2P	15	85174690	4.64e-08	36	7.33	true	1	0.4363
						88	WDR73	15	85184725	2.08e-08	36	7.68	true	0.20277	9.27e-07
						88	NMB	15	85198359	3.21e-09	18	8.49	true	0.0388	0.43225
						88	SEC11A	15	85212767	2.32e-08	44	7.64	true	0.46903	0.94199
						88	ALPK3	15	85359910	7.95e-08	97	7.1	true	0.59224	1
						89	FURIN	15	91416107	3.86e-09	5	8.41	true	3.86e-09	1
						89	FES	15	91428275	4.35e-09	14	8.36	true	0.31281	4.35e-09
						90	NMRAL1	16	4511680	7.44e-06	27	5.13	true	0.14281	0.14281
						90	HMOX2	16	4545858	3.62e-06	44	5.44	true	3.06e-05	3.06e-05
						90	RBFOX1	16	7382750	6.12e-10	5649	9.21	true	6.12e-10	6.12e-10
						91	NTAN1	16	15131709	4.21e-07	44	6.38	true	4.21e-07	0.63999
						91	RRN3	16	15153878	2.16e-06	52	5.67	true	1	2.16e-06
						92	KCTD13	16	29917656	5.05e-10	21	9.3	true	0.00863	0.00863
						92	TMEM219	16	29973350	2.85e-11	19	10.54	true	2.85e-11	0.2091
						92	TAOK2	16	29985187	5.16e-11	20	10.29	true	0.5133	0.77721
						92	HIRIP3	16	30003641	5.78e-11	6	10.24	true	1	1
						92	INO80E	16	30007529	1.08e-10	15	9.97	true	1	1
						92	DOC2A	16	30016834	2.19e-10	18	9.66	true	1	0.0002
						92	C16orf92	16	30034654	1.44e-07	13	6.84	true	1	1
						92	FAM57B	16	30035743	1.46e-07	21	6.84	true	0.71149	0.1251
						92	ALDOA	16	30064410	4.82e-06	4	5.32	true	1	4.82e-06
						93	ZNF423	16	49521441	9.49e-07	544	6.02	true	9.49e-07	9.49e-07
						94	SNORA46	16	58582402	9.29e-06	19	5.03	true	9.29e-06	9.29e-06
						95	SMPD3	16	68392229	9.51e-06	131	5.02	true	9.51e-06	9.51e-06
						96	CPNE7	16	89642175	6.9e-06	10	5.16	true	6.9e-06	6.9e-06
						97	YWHAE	17	1247833	1.07e-07	122	6.97	true	2.68e-06	1.07e-07
						97	SMG6	17	1963132	4.56e-07	470	6.34	true	0.7934	6.39e-06
						97	LOC101927839	17	2135971	5.61e-09	17	8.25	true	5.61e-09	5.61e-09
						97	SRR	17	2207236	1.07e-07	24	6.97	true	0.11852	1
						98	RAI1	17	17584786	3.41e-06	73	5.47	true	0.00554	0.00554
						98	SREBF1	17	17714662	8.71e-07	4	6.06	true	8.71e-07	0.19199
						98	TOM1L2	17	17746821	1.88e-06	132	5.73	true	1	2.02e-05
						98	ATPAF2	17	17921333	2.28e-06	24	5.64	true	0.21368	0.15885
						98	GID4	17	17942610	4.28e-06	48	5.37	true	1	1
						98	DRG2	17	17991180	1.23e-06	50	5.91	true	0.05416	1
						98	EPN2	17	19140689	2.17e-06	137	5.66	true	2.24e-05	2.17e-06
						98	EPN2-AS1	17	19199908	5.49e-06	24	5.26	true	1	1
						98	MFAP4	17	19286754	6.75e-06	6	5.17	true	0.12073	0.12076
						99	RHBDL3	17	30593194	3.36e-06	46	5.47	true	3.36e-06	3.36e-06
						100	SKAP1	17	46210801	9.06e-07	242	6.04	true	9.06e-07	9.06e-07
						101	MTMR4	17	56566892	7.58e-07	25	6.12	true	7.58e-07	1
						101	SEPT4-AS1	17	56597197	3.24e-06	48	5.49	true	0.29103	0.29103
						101	SEPT4	17	56597610	1.08e-06	27	5.97	true	0.30808	1.08e-06
						101	C17orf47	17	56618947	1.79e-06	10	5.75	true	0.24396	1
						101	TEX14	17	56634037	8.9e-06	164	5.05	true	1	0.42628
						102	RPTOR	17	78518624	2.26e-08	959	7.65	true	2.26e-08	2.26e-08
						103	TM6SF2	19	19375173	3.36e-06	27	5.47	true	0.00984	1
						103	SUGP1	19	19387321	7.63e-07	70	6.12	true	0.00467	7.63e-07
						103	MAU2	19	19431629	9.84e-06	59	5.01	true	0.10984	0.00047
						103	GATAD2A	19	19576148	6.16e-06	112	5.21	true	1	1
						103	PBX4	19	19672515	5.21e-07	67	6.28	true	0.2265	0.05851
						103	LPAR2	19	19734465	8.67e-08	5	7.06	true	8.67e-08	0.00884
						103	GMIP	19	19740281	1.76e-07	7	6.75	true	0.07952	0.04222
						104	PRR12	19	50094899	7.43e-08	1	7.13	true	7.43e-08	7.43e-08
						105	ARHGAP40	20	37230576	1.53e-06	98	5.81	true	0.01324	0.11791
						105	SLC32A1	20	37353104	6.19e-11	29	10.21	true	6.19e-11	5.05e-10
						105	ACTR5	20	37377096	6.25e-08	119	7.2	true	0.04412	1
						105	PPP1R16B	20	37434335	2.18e-07	123	6.66	true	0.02934	2.18e-07
						106	KCNB1	20	47980413	2.2e-09	207	8.66	true	2.2e-09	2.2e-09
						107	TANGO2	22	20008630	3.9e-06	61	5.41	true	0.09726	3.9e-06
						107	CCDC188	22	20136108	3.25e-06	10	5.49	true	3.25e-06	3.25e-06
						107	YPEL1	22	22051825	8.08e-06	34	5.09	true	6.65e-05	6.7e-05
						108	CACNA1I	22	39966757	4.52e-11	35	10.34	true	4.52e-11	4.52e-11
						108	MKL1	22	40806284	2.66e-06	114	5.58	true	0.18966	0.00241
						108	SLC25A17	22	41165633	3.5e-07	53	6.46	true	0.00683	1.17e-05
						108	SNORD140	22	41469605	2.22e-07	12	6.65	true	1	1
						108	MIR1281	22	41488516	1.67e-06	10	5.78	true	1	1
						108	EP300	22	41488613	8.86e-07	87	6.05	true	1	0.40627
						108	EP300-AS1	22	41581218	5.11e-10	20	9.29	true	1.07e-08	1.07e-08
						108	L3MBTL2	22	41601312	3.21e-07	84	6.49	true	0.2621	0.36126
						108	LOC100506544	22	41605125	1.98e-07	61	6.7	true	0.65863	0.65863
						108	CHADL	22	41625513	1.89e-07	16	6.72	true	1	0.16341
						108	RANGAP1	22	41640780	5.54e-06	72	5.26	true	0.013	0.27017
						108	MIR6889	22	41648995	4.2e-06	12	5.38	true	0.48939	0.48939
						108	SHISA8	22	42305539	9.99e-06	30	5	true	0.53808	1
						108	MIR378I	22	42319225	6.48e-06	10	5.19	true	0.12254	0.12254
						108	TNFRSF13C	22	42321035	2.49e-06	19	5.6	true	0.01627	1
						108	CENPM	22	42340925	4.21e-08	38	7.38	true	0.00848	0.14223
						108	LINC00634	22	42348190	3.24e-06	31	5.49	true	1	0.1004
						108	SEPT3	22	42372930	2.33e-08	50	7.63	true	0.54199	4.89e-07
						108	WBP2NL	22	42394728	2.26e-08	73	7.65	true	0.09183	0.14598
						108	NDUFA6	22	42481529	8.76e-06	24	5.06	true	1	1
						108	CYP2D6	22	42522500	1.6e-06	8	5.8	true	1	0.32425
						108	LOC101929829	22	42522500	1.6e-06	8	5.8	true	1	1
						108	TCF20	22	42556018	6.48e-11	149	10.19	true	3.28e-09	0.00167
						108	OGFRP1	22	42665758	3.99e-06	30	5.4	true	1	1
						109	NLGN4X	X	5808066	1.4e-11	358	10.86	true	1.4e-11	1.4e-11
						110	IL1RAPL1	X	28605680	1.45e-07	1024	6.84	true	1.45e-07	1.18e-05
						110	DMD	X	31196311	8.45e-06	2343	5.07	true	0.00013	8.45e-06
						111	PJA1	X	68380580	1.56e-08	6	7.81	true	1.56e-08	1.56e-08
						112	COL4A5	X	107683073	3.43e-27	472	26.46	true	3.43e-27	3.43e-27
						113	DOCK11	X	117629871	5.33e-06	110	5.27	true	5.33e-06	5.33e-06
						114	DNASE1L1	X	153629576	9.94e-06	22	5	true	9.94e-06	9.94e-06
						Note: Cond.P1: This is a conditional gene-based association p-value according to statistical significance order. Cond.P2: This is a conditional gene-based association p-value according to tissue-specific pathogenic potential.

## Sheet: Table S10
PubMed hits results of differently significant genes of Bipolar disorder						Conditional gene-based association test results
Gene	P1	P2	Score	PubMedID		Group	Gene	Chromosome	StartPosition	OriginalP	#SNP	RankingScore	Select	Cond.P1	Cond.P2
By selective expression ranking						1	DMRTA2	1	50883222	1.73e-05	24	4.76	true	0.0555	1.73e-05
C7orf55-LUC7L2	1	2.45e-09	267.414			1	FAF1	1	50906934	9.07e-07	663	6.04	true	9.07e-07	0.00201
CACNA1I	0.00033	6.32e-05	402.899			1	CDKN2C	1	51435641	9.58e-06	14	5.02	true	0.35809	1
DMRTA2	0.0555	1.73e-05	330.239			1	MIR4421	1	51525508	2.11e-05	23	4.68	true	1	1
FADS2	0.00023	3.91e-05	340.145	27088787,24455201,22884424,22253709,20615514		1	MIR6500	1	51525689	2.18e-05	22	4.66	true	1	1
FBLN2	0.24628	5.87e-05	314.247			1	TTC22	1	55250223	2.16e-05	95	4.67	true	0.00017	0.00014
GATAD2A	0.0372	3.54e-06	369.359			2	LOC729970	1	95393583	1.12e-05	171	4.95	true	0.04243	0.04243
KCTD13	0.01293	4.77e-05	329.156	31197948		2	TMEM56	1	95582893	5e-07	384	6.3	true	5e-07	5e-07
LETM2	0.00883	1.05e-07	392.957			2	LINC01708	1	99937975	2.65e-06	60	5.58	true	2.69e-05	2.69e-05
LRRFIP2	0.00241	4.33e-07	421.132			3	PLEKHO1	1	150122775	3.98e-05	25	4.4	true	0.28327	0.01131
LSS	0.8635	3.56e-06	308.235	9570943		3	LOC105371433	1	150132925	1.59e-05	45	4.8	true	0.00569	0.00569
MIR499A	1	3.22e-05	126.766			3	PRPF3	1	150293916	1.51e-05	113	4.82	true	0.43217	0.75081
MZF1	0.36094	2.71e-05	300.303			3	TARS2	1	150459839	2.21e-05	96	4.66	true	1	2.21e-05
NPL	0.00021	3.49e-05	365.027			3	ECM1	1	150480486	4.69e-06	37	5.33	true	4.69e-06	0.58845
NT5C	0.68587	8.92e-06	261.325			4	TDRD5	1	179575361	9.29e-06	367	5.03	true	9.29e-06	7.11e-05
SLC25A17	0.35359	1.67e-05	348.122	30120083		4	NPL	1	182758583	3.49e-05	79	4.46	true	0.00021	3.49e-05
TARS2	1	2.21e-05	361.056			5	ATP6V1G3	1	198492351	3.62e-05	54	4.44	true	3.62e-05	3.62e-05
TXNDC9	0.05984	3.51e-05	345.656			6	IFT172	2	27667239	9.82e-08	70	7.01	true	4.88e-05	9.82e-08
WDR73	0.05681	1.13e-05	357.695			6	SLC4A1AP	2	27886337	2.15e-05	24	4.67	true	0.97638	0.01627
ZSCAN31	0.05861	3.89e-05	347.61	24888570		6	LINC01460	2	27928652	3.63e-07	18	6.44	true	0.1607	0.1607
By p-value ranking						6	RBKS	2	28004230	6.7e-09	180	8.17	true	6.7e-09	9.33e-05
ECM1	4.69e-06	0.58845	277.285			6	BRE-AS1	2	28112322	2.33e-07	11	6.63	true	1	1
FAF1	9.07e-07	0.00201	290.514			6	BABAM2	2	28113481	4.22e-06	951	5.37	true	0.20011	0.20011
LMAN2L	2.19e-05	0.04197	339.906	24914473,23712748,22182935		7	LOC730100	2	51259738	1.89e-05	4895	4.72	true	1.89e-05	1.89e-05
LUC7L2	2.18e-09	1	103.06			8	FER1L5	2	97308473	9.94e-06	63	5	true	0.15433	0.00011
MBTD1	2.8e-05	0.00178	265.002			8	LMAN2L	2	97371666	1.57e-06	48	5.81	true	2.19e-05	0.04197
MCHR1	2.1e-07	0.0256	298.435	19502010		8	LYG2	2	99858710	2.75e-05	46	4.56	true	1	0.10017
NCAN	3.6e-08	0.07944	318.317	29998116,29541150,28117839,25858580,25801500,25220293,23795679,23712748,23663951,23198940,22952076,22497794,21946175,21353194		8	LYG1	2	99900700	1.3e-05	54	4.89	true	0.01677	0.03244
RBKS	6.7e-09	9.33e-05	303.734			8	TXNDC9	2	99935486	3.51e-05	57	4.45	true	0.05984	3.51e-05
RCE1	1.34e-05	9.79e-05	266.302			8	REV1	2	100016937	1.83e-09	218	8.74	true	1.83e-09	0.0053
REV1	1.83e-09	0.0053	304.808			9	SCN2A	2	166152282	2.4e-06	450	5.62	true	2.4e-06	2.4e-06
SUMO2	8.58e-07	0.02248	143.245			10	C2orf69	2	200775978	1.57e-06	67	5.8	true	1.57e-06	1.57e-06
TAOK2	2.9e-05	0.00883	264.003			10	TYW5	2	200793633	2.92e-05	76	4.54	true	0.38647	0.38647
TDRD5	9.29e-06	7.11e-05	279.413			11	FBLN2	3	13610239	5.87e-05	360	4.23	true	0.24628	5.87e-05
TRIM28	4.58e-06	0.55525	238.601			11	SNORA93	3	13659880	2.49e-06	30	5.6	true	2.49e-06	2.49e-06
UPF1	4.96e-05	7.52e-05	303.231			12	LINC02033	3	36862040	1.7e-10	15	9.77	true	1	1
ZSCAN2	9.94e-06	0.05483	294.285			12	TRANK1	3	36868307	7.15e-12	255	11.15	true	7.15e-12	1.76e-05
Note: P1: This is a conditional gene-based association p-value according to statistical significance order. P2: This is a conditional gene-based association p-value according to tissue-specific pathogenic potential. Score:The gene's selective-expression score. The papers co-mentioning the gene and diseases/traits in the titles or abstracts in PubMed database were searched by the API function.						12	MLH1	3	37035267	1.15e-08	128	7.94	true	0.00814	0.00023
						12	LRRFIP2	3	37214288	4.33e-07	250	6.36	true	0.00241	4.33e-07
						12	GOLGA4	3	37284681	1.14e-05	259	4.94	true	0.01679	0.00331
						12	C3orf35	3	37452628	9.2e-07	115	6.04	true	0.06118	0.02987
						13	ITIH1	3	52813941	3.53e-07	56	6.45	true	3.53e-07	3.53e-07
						13	ITIH4-AS1	3	52857950	5.12e-05	21	4.29	true	0.06531	0.06531
						14	CADM2	3	85775631	5.58e-06	2880	5.25	true	5.58e-06	5.58e-06
						15	CD47	3	107761940	3.85e-07	118	6.41	true	3.85e-07	3.85e-07
						15	IFT57	3	107879658	1.07e-05	385	4.97	true	0.02491	0.02491
						16	FGF12-AS2	3	192232810	5.44e-06	9	5.26	true	5.44e-06	5.44e-06
						17	IL21-AS1	4	123540137	4.43e-06	200	5.35	true	4.43e-06	4.43e-06
						18	PDE4D	5	58264866	4.48e-05	3966	4.35	true	4.48e-05	4.48e-05
						19	SSBP2	5	80708625	4.41e-05	733	4.36	true	4.41e-05	4.41e-05
						20	LINC02208	5	117686666	4.44e-06	846	5.35	true	4.44e-06	4.44e-06
						21	TCERG1	5	145826872	2.48e-05	202	4.61	true	2.48e-05	2.48e-05
						22	LINC01470	5	151998524	3.05e-06	932	5.52	true	3.05e-06	3.05e-06
						23	FAM196B	5	169288309	2.2e-05	328	4.66	true	2.2e-05	2.2e-05
						24	HIST1H2BE	6	26184023	5.85e-05	39	4.23	true	0.0087	0.00776
						24	ZSCAN31	6	28292514	3.89e-05	139	4.41	true	0.05861	3.89e-05
						24	ZKSCAN3	6	28317690	5.17e-05	98	4.29	true	0.50494	0.43118
						24	LINC01623	6	28827401	1.61e-05	61	4.79	true	1.61e-05	1.61e-05
						25	TTBK1	6	43211417	2.02e-05	131	4.7	true	2.02e-05	2.02e-05
						26	COL21A1	6	55921387	3.55e-05	1480	4.45	true	3.55e-05	3.55e-05
						27	SNAP91	6	84262604	1.48e-08	330	7.83	true	1.48e-08	1.48e-08
						28	ADAT2	6	143743968	1.12e-05	108	4.95	true	1.12e-05	1.12e-05
						29	C7orf55-LUC7L2	7	139025877	2.45e-09	296	8.61	true	1	2.45e-09
						29	FMC1	7	139025877	5.43e-06	61	5.27	true	1	1
						29	LUC7L2	7	139044591	2.18e-09	301	8.66	true	2.18e-09	1
						29	BRAF	7	140433812	3.33e-05	324	4.48	true	0.00021	0.00021
						30	DLGAP2	8	687718	4.46e-05	4498	4.35	true	0.0007	0.0007
						30	CSMD1	8	2792874	1.44e-08	15995	7.84	true	1.44e-08	1.44e-08
						31	LSM1	8	38020838	4.52e-05	32	4.34	true	1	1
						31	BAG4	8	38034105	4.19e-05	53	4.38	true	0.22325	0.17613
						31	DDHD2	8	38089470	1.1e-05	26	4.96	true	1	0.14686
						31	NSD3	8	38173934	5.82e-09	112	8.24	true	5.82e-09	5.82e-09
						31	LETM2	8	38244648	1.05e-07	33	6.98	true	0.00883	1.05e-07
						32	SPATC1	8	145086581	5.25e-05	4	4.28	true	5.25e-05	5.25e-05
						33	CAAP1	9	26840682	6.05e-05	167	4.22	true	6.05e-05	6.05e-05
						34	SNORD121B	9	33934294	6.47e-05	32	4.19	true	6.47e-05	6.47e-05
						35	GNAQ	9	80331189	4.74e-06	509	5.32	true	4.74e-06	4.74e-06
						36	PHPT1	9	139743267	3.82e-05	8	4.42	true	3.82e-05	3.82e-05
						37	CACNB2	10	18689512	1.36e-05	1634	4.87	true	1.36e-05	1.36e-05
						38	SLC18A3	10	50818346	6.3e-06	32	5.2	true	1	1
						38	CHAT	10	50822082	3.13e-06	159	5.5	true	3.13e-06	3.13e-06
						39	ADD3	10	111767693	3.85e-05	180	4.41	true	3.85e-05	3.85e-05
						40	FADS2	11	61595504	3.91e-05	185	4.41	true	0.00023	3.91e-05
						40	RCE1	11	66610882	1.34e-05	13	4.87	true	1.34e-05	9.79e-05
						41	CACNA1C	12	2162450	2.35e-06	1514	5.63	true	2.35e-06	2.35e-06
						41	CACNA1C-AS4	12	2329702	4.69e-05	37	4.33	true	1	1
						41	CACNA1C-IT3	12	2378941	8.92e-06	82	5.05	true	1	1
						42	TBC1D4	13	75858799	2.61e-06	539	5.58	true	2.61e-06	2.61e-06
						43	LINC00641	14	21668237	3.94e-05	20	4.4	true	3.94e-05	3.94e-05
						44	NRXN3	14	79745681	2.18e-05	3955	4.66	true	2.18e-05	2.18e-05
						45	RIN3	14	93042578	2.91e-06	626	5.54	true	2.91e-06	2.91e-06
						46	MYO5A	15	52599479	5.04e-05	631	4.3	true	5.04e-05	5.04e-05
						47	CD276	15	73977071	4.52e-05	110	4.34	true	4.52e-05	4.52e-05
						48	ZSCAN2	15	85144248	9.94e-06	59	5	true	9.94e-06	0.05483
						48	SCAND2P	15	85174690	2.65e-05	47	4.58	true	0.18519	0.19582
						48	WDR73	15	85184725	1.13e-05	54	4.95	true	0.05681	1.13e-05
						48	NMB	15	85198359	3.3e-05	37	4.48	true	0.62199	0.56454
						49	KCTD13	16	29917656	4.77e-05	36	4.32	true	0.01293	4.77e-05
						49	TAOK2	16	29985187	2.9e-05	31	4.54	true	2.9e-05	0.00883
						50	SNTB2	16	69221049	6.25e-05	265	4.2	true	0.0004	0.00043
						50	DDX19A	16	70380731	6.44e-05	38	4.19	true	0.00458	0.00432
						50	MTSS1L	16	70695106	1.11e-05	73	4.96	true	1.11e-05	1.11e-05
						51	HDAC5	17	42154120	1.07e-07	90	6.97	true	1.07e-07	1.07e-07
						51	LOC105371789	17	42193279	7.23e-06	20	5.14	true	1	1
						51	C17orf53	17	42219269	6.35e-05	48	4.2	true	1	1
						51	ASB16	17	42248073	1.16e-05	26	4.94	true	1	1
						51	TMUB2	17	42264563	1.62e-05	30	4.79	true	0.36971	0.44935
						51	ATXN7L3	17	42269172	4.58e-05	27	4.34	true	1	1
						51	UBTF	17	42282400	5.39e-05	52	4.27	true	0.32931	0.51776
						51	MIR6782	17	42285138	1.15e-05	17	4.94	true	0.07989	0.07989
						51	SLC4A1	17	42325757	2.43e-05	62	4.61	true	0.0424	0.01769
						52	ABCC3	17	48712217	2.74e-06	144	5.56	true	2.82e-05	9.78e-06
						52	MBTD1	17	49254785	2.7e-06	220	5.57	true	2.8e-05	0.00178
						52	CA10	17	49707673	6.66e-05	1249	4.18	true	0.00272	0.00045
						52	HLF	17	53343582	2.29e-08	149	7.64	true	2.29e-08	2.29e-08
						53	NT5C	17	73126319	8.92e-06	20	5.05	true	0.68587	8.92e-06
						53	SUMO2	17	73163824	8.58e-07	36	6.07	true	8.58e-07	0.02248
						54	LINC01254	18	10405129	2.71e-05	86	4.57	true	2.71e-05	2.71e-05
						55	SETBP1	18	42260862	9.57e-07	728	6.02	true	9.57e-07	9.57e-07
						56	KCNG2	18	77623667	2.59e-05	171	4.59	true	2.59e-05	2.59e-05
						57	ADAMTS10	19	8645123	2.51e-05	33	4.6	true	0.00014	0.00014
						57	SLC44A2	19	10736170	1.97e-06	132	5.71	true	1.97e-06	1.97e-06
						58	UPF1	19	18942743	7.53e-06	70	5.12	true	4.96e-05	7.52e-05
						58	NCAN	19	19322781	3.6e-08	98	7.44	true	3.6e-08	0.07944
						58	HAPLN4	19	19366451	7.51e-07	33	6.12	true	1	0.2447
						58	TM6SF2	19	19375173	5.28e-06	46	5.28	true	0.16025	0.34229
						58	SUGP1	19	19387321	6.39e-06	110	5.19	true	0.32986	1
						58	MAU2	19	19431629	6.09e-06	93	5.22	true	0.26891	0.31006
						58	MIR640	19	19545871	3.71e-07	13	6.43	true	0.97444	0.97444
						58	GATAD2A	19	19576148	3.54e-06	193	5.45	true	0.0372	3.54e-06
						58	TSSK6	19	19625027	1.08e-06	23	5.97	true	1	1
						58	NDUFA13	19	19627018	7.25e-06	36	5.14	true	1	0.49703
						58	YJEFN3	19	19639669	1.31e-05	35	4.88	true	1	0.05141
						58	CILP2	19	19649073	3.09e-06	31	5.51	true	0.26268	0.36394
						58	PBX4	19	19672515	2.57e-06	101	5.59	true	0.53061	0.08056
						59	BICRA	19	48111452	1.41e-05	293	4.85	true	1.41e-05	1.41e-05
						60	ZNF584	19	58920040	4.77e-05	71	4.32	true	0.01204	0.01261
						60	TRIM28	19	59055835	4.58e-06	23	5.34	true	4.58e-06	0.55525
						60	MIR6807	19	59061651	5.78e-06	14	5.24	true	1	1
						60	CHMP2A	19	59062932	6.4e-06	20	5.19	true	0.93427	0.0388
						60	UBE2M	19	59067078	5.58e-05	22	4.25	true	1	1
						60	MZF1-AS1	19	59070552	2.98e-05	48	4.53	true	0.93951	0.93951
						60	MZF1	19	59073283	2.71e-05	41	4.57	true	0.36094	2.71e-05
						60	CENPBD1P1	19	59086765	2.35e-05	39	4.63	true	0.24311	0.24311
						61	MACROD2	20	15177503	5.32e-07	6157	6.27	true	5.32e-07	5.32e-07
						62	MIR499A	20	33578178	3.22e-05	26	4.49	true	1	3.22e-05
						62	MIR499B	20	33578202	3.22e-05	26	4.49	true	3.22e-05	3.22e-05
						63	STK4	20	43595110	1.23e-06	227	5.91	true	0.01852	0.02157
						63	KCNS1	20	43719854	1.15e-08	43	7.94	true	1.15e-08	1.15e-08
						63	WFDC5	20	43738092	5.36e-06	53	5.27	true	1	1
						63	WFDC12	20	43752066	4.66e-06	46	5.33	true	0.02753	0.04999
						63	SEMG2	20	43850009	6.14e-06	34	5.21	true	0.0431	0.25614
						63	SLPI	20	43880879	1.19e-05	34	4.92	true	0.64148	0.05616
						64	KCNG1	20	49620192	1e-05	52	5	true	1e-05	1e-05
						65	PKNOX1	21	44394619	5.37e-05	375	4.27	true	2.4e-05	5.37e-05
						65	FTCD-AS1	21	47571288	3.23e-05	40	4.49	true	0.89748	0.89415
						65	SPATC1L	21	47581061	1.11e-05	220	4.96	true	0.00331	0.01531
						65	LSS	21	47609037	2.85e-07	180	6.54	true	0.8635	3.56e-06
						65	SNORD159	21	47614003	7.16e-09	37	8.14	true	7.16e-09	7.16e-09
						65	MCM3AP-AS1	21	47649144	2.72e-06	112	5.57	true	0.6135	0.14248
						65	MCM3AP	21	47655038	6.32e-05	228	4.2	true	0.24804	0.03007
						65	YBEY	21	47706243	2.07e-06	131	5.68	true	0.01693	0.03793
						65	C21orf58	21	47721043	1.34e-06	123	5.87	true	0.2032	0.11364
						65	DIP2A-IT1	21	47882383	4.69e-05	54	4.33	true	1	1
						66	CACNA1I	22	39966757	6.32e-05	281	4.2	true	0.00033	6.32e-05
						66	MCHR1	22	41075181	2.1e-07	30	6.68	true	2.1e-07	0.0256
						66	SLC25A17	22	41165633	1.52e-06	67	5.82	true	0.35359	1.67e-05
						66	MIR4766	22	41209886	2e-06	16	5.7	true	1	1
						66	ST13	22	41220538	1.5e-05	47	4.82	true	0.23382	0.29046
						66	XPNPEP3	22	41253084	4.95e-05	50	4.31	true	1	0.77292
						66	DNAJB7	22	41255553	3.11e-05	10	4.51	true	1	1
						66	RBX1	22	41347350	2.38e-06	22	5.62	true	0.04853	0.04339
						Note: Cond.P1: This is a conditional gene-based association p-value according to statistical significance order. Cond.P2: This is a conditional gene-based association p-value according to tissue-specific pathogenic potential.

## Sheet: Table S11
PubMed hits results of differently significant genes of Coronary artery disease						Conditional gene-based association test results
Gene	P1	P2	Score	PubMedID		Group	Gene	Chromosome	StartPosition	OriginalP	#SNP	RankingScore	Select	Cond.P1	Cond.P2
By selective expression ranking						1	PCSK9	1	55505894	6.28e-07	160	6.2	true	1.16e-05	6.28e-07
ABI2	0.06719	2.75e-10	246.03	17903303		1	PLPP3	1	56960418	2.84e-07	324	6.55	true	2.84e-07	2.84e-07
ATXN2	0.45809	1.95e-06	257.645	30610379,28843344,26677855,25893417,25820152,23303523		2	CELSR2	1	109792640	1.49e-15	112	14.83	true	0.32375	0.41579
BCAM	0.04654	6.75e-10	269.241			2	PSRC1	1	109822175	6.02e-18	49	17.22	true	6.02e-18	6.02e-18
BCAR1	0.06279	9.49e-08	281.576	28860667,26276885,23152477		2	MYBPHL	1	109834986	6.64e-10	67	9.18	true	0.02633	0.02214
CDKN2A	0.0001	7.79e-51	245.788	30460243,30176239,30087655,29881905,29791233,29673405,29030599,28639227,28065479,27356775,27098250,26708285,26487755,25744911,25430018,25257646,24930384,24893939,24725463,24573017,24475106,24452806,24135527,23665474,23382687,23364394,23315372,23199516,23104008,23086272,22952318,22768093,22751097,22706276,22623978,22226369,22216278,22189546,22144573,21971053,21868699,21550161,21307941,20664976,206…		2	GNAI3	1	110091185	9.6e-06	102	5.02	true	0.24466	0.24466
GALNT4	1	1.28e-06	180.099	26908625,23667179,18259693		3	MIA3	1	222817644	1.77e-07	144	6.75	true	0.89289	1.77e-07
MIA3	0.89289	1.77e-07	201.212	29673405,28705542,28645652,28341552,28180021,28167353,27189819,24125424,22577832,21463265,21264445		3	AIDA	1	222841354	2.04e-09	103	8.69	true	2.04e-09	0.02105
NT5C2	0.00219	4.83e-07	256.761	28059143,24262325		4	VAMP8	2	85804613	2.04e-09	55	8.69	true	2.04e-09	2.04e-09
PCSK9	1.16e-05	6.28e-07	162.802	31207358,31206403,31132793,31121022,31113345,31106297,31065993,31020929,30975109,30953636,30947598,30898609,30895178,30843929,30828113,30817043,30793262,30766717,30761309,30740535,30741744,30710474,30702994,30701731,30674322,30606472,30586775,30586774,30579806,30565953,30555118,30555085,30526649,30507918,30448145,30420622,30371326,30338502,30336824,30326043,30318064,30317988,30289004,30270094,302…		4	VAMP5	2	85811530	4.1e-07	56	6.39	true	1	1
SLC22A2	1	3.2e-10	199.101	31186284		5	LINC01412	2	145279434	9.23e-06	133	5.03	true	0.56193	0.56193
TCF21	0.08225	9.31e-08	269.087	31014396,30307970,30146127,28481916,28346832,28059143,27888760,26909569,26090325,26020946,26020271,25469260,24676100,24573017,24475106,22751097		5	LOC105373656	2	145281116	5.74e-09	20	8.24	true	5.74e-09	5.74e-09
WDR12	1	5.83e-06	210.658	28710368,28092973,28059143,26629484,25804320,23468663,22216278		6	FAM117B	2	203499900	6.37e-11	260	10.2	true	1	1
YIPF2	0.47448	9.32e-07	218.37			6	ICA1L	2	203684328	8.79e-12	253	11.06	true	2.88e-06	0.05692
By p-value ranking						6	WDR12	2	203745322	1e-10	119	10	true	1	5.83e-06
AIDA	2.04e-09	0.02105	189.893	26965019,26691729,24439973		6	CARF	2	203776940	4.57e-21	193	20.34	true	4.57e-21	1.87e-07
APOE	8.94e-12	0.24643	186.524	31163988,31163415,31064980,31045580,30975109,30910225,30811493,30808602,30806752,30788380,30773021,30740535,30739785,30731284,30679475,30658195,30651003,30602199,30594773,30589415,30554563,30526649,30526614,30480591,30413934,30369316,30356742,30241732,30240575,30219874,30176239,30165101,30097271,30062205,30062204,30062172,30015240,29891806,29884547,29879686,29860106,29740026,29728915,29701665,296…		6	NBEAL1	2	203879601	1.2e-18	355	17.92	true	1.25e-06	5.7e-08
AS3MT	2.34e-07	0.00201	97.5841	28957430		6	CYP20A1	2	204103163	3.47e-09	187	8.46	true	0.26049	0.96422
CFDP1	2.79e-08	0.01422	241.453	26276885,25093840,23152477		6	ABI2	2	204231606	2.75e-10	227	9.56	true	0.06719	2.75e-10
HECTD4	5.03e-10	0.0114	188.469	25820152		6	RAPH1	2	204306191	1.83e-09	209	8.74	true	0.21507	0.14883
ICA1L	2.88e-06	0.05692	206.609			7	TNS1	2	218664511	2e-06	498	5.7	true	2e-06	2e-06
POC1B-GALNT4	4.22e-10	4.63e-05	143.37			8	TCTA	3	49449638	1.35e-06	23	5.87	true	0.02569	0.02569
TGFB1	6.09e-11	0.03233	166.356	28829817,28811677,28584231,27835972,27386823,26930482,25959001,25592103,25155040,16281484,16107016,15381204,15381201,14557872		8	MST1	3	49721379	6.65e-07	34	6.18	true	6.65e-07	6.65e-07
Note: P1: This is a conditional gene-based association p-value according to statistical significance order. P2: This is a conditional gene-based association p-value according to tissue-specific pathogenic potential. Score:The gene's selective-expression score. The papers co-mentioning the gene and diseases/traits in the titles or abstracts in PubMed database were searched by the API function.						9	MRAS	3	138067969	7.38e-06	175	5.13	true	7.38e-06	7.38e-06
						10	EDNRA	4	148402068	4.28e-07	165	6.37	true	4.28e-07	4.28e-07
						11	PHACTR1	6	13013887	1.44e-27	1718	26.84	true	1.44e-27	1.44e-27
						12	LINC01312	6	134142284	6.79e-09	104	8.17	true	6.79e-09	6.79e-09
						12	TCF21	6	134210259	9.31e-08	47	7.03	true	0.08225	9.31e-08
						13	IGF2R	6	160390130	6.92e-16	473	15.16	true	1.43e-11	4.24e-10
						13	AIRN	6	160424322	1.8e-07	58	6.75	true	0.68144	0.37787
						13	LOC729603	6	160514113	6.1e-07	27	6.21	true	0.84328	0.84328
						13	SLC22A1	6	160542862	3.18e-08	145	7.5	true	1.26e-05	0.02742
						13	SLC22A2	6	160637793	3.64e-07	169	6.44	true	1	3.2e-10
						13	SLC22A3	6	160769404	2.69e-23	293	22.57	true	1.36e-06	2.69e-23
						13	LPAL2	6	160888217	5.87e-16	151	15.23	true	5.42e-10	2.2e-11
						13	LPA	6	160952514	1.11e-52	308	51.96	true	1.11e-52	1.2e-14
						13	PLG	6	161123224	3.28e-43	238	42.48	true	2.39e-07	3.65e-21
						13	AGPAT4	6	161551056	1.51e-07	573	6.82	true	1.57e-09	8.24e-06
						14	COG5	7	106848297	5.96e-06	913	5.22	true	5.96e-06	5.96e-06
						15	LPL	8	19796581	9.21e-07	174	6.04	true	9.21e-07	9.21e-07
						16	MTAP	9	21802634	5.93e-08	205	7.23	true	5.2e-05	0.0011
						16	CDKN2A-AS1	9	21967137	1.43e-19	15	18.84	true	0.00079	0.00079
						16	CDKN2A	9	21967750	7.79e-51	77	50.11	true	0.0001	7.79e-51
						16	CDKN2B-AS1	9	21994789	4.79e-145	356	144.32	true	4.79e-145	1.39e-85
						16	CDKN2B	9	22002901	2.1e-46	43	45.68	true	1	1
						17	ABO	9	136130562	1.47e-14	299	13.83	true	1.47e-14	1.47e-14
						18	LINC00841	10	44407849	1.68e-09	325	8.78	true	1.68e-09	1.68e-09
						18	C10orf142	10	44788197	5.15e-07	39	6.29	true	0.00178	0.00178
						19	BORCS7-ASMT	10	104613966	7.42e-06	214	5.13	true	0.84796	0.84796
						19	BORCS7	10	104613966	8.7e-06	68	5.06	true	1	1
						19	AS3MT	10	104629209	2.34e-07	162	6.63	true	2.34e-07	0.00201
						19	NT5C2	10	104847773	4.83e-07	338	6.32	true	0.00219	4.83e-07
						20	PAK1	11	77033059	3.62e-07	487	6.44	true	3.62e-07	3.62e-07
						21	MIR4693	11	103720633	1.74e-06	34	5.76	true	1.74e-06	1.74e-06
						22	STAT2	12	56735381	4.13e-07	39	6.38	true	4.13e-07	4.13e-07
						23	GALNT4	12	89913189	1.28e-06	54	5.89	true	1	1.28e-06
						23	POC1B-GALNT4	12	89913189	4.22e-10	58	9.37	true	4.22e-10	4.63e-05
						23	POC1B-AS1	12	89919346	3.57e-08	80	7.45	true	0.92846	0.92846
						24	ATXN2	12	111890017	1.95e-06	175	5.71	true	0.45809	1.95e-06
						24	BRAP	12	112079949	8.18e-08	53	7.09	true	1	1
						24	ACAD10	12	112123856	1.77e-06	104	5.75	true	0.54456	0.24202
						24	ALDH2	12	112204690	6.89e-06	59	5.16	true	0.08591	0.07106
						24	MAPKAPK5-AS1	12	112277572	1.59e-07	39	6.8	true	0.47098	0.00103
						24	MAPKAPK5	12	112280031	5.7e-06	142	5.24	true	1	0.02278
						24	TRAFD1	12	112563348	5.17e-06	40	5.29	true	0.02058	1
						24	HECTD4	12	112597991	5.03e-10	296	9.3	true	5.03e-10	0.0114
						24	RPL6	12	112842984	1.02e-08	35	7.99	true	0.08569	0.00821
						25	COL4A1	13	110843087	1.86e-10	911	9.73	true	3.26e-06	3.26e-06
						25	COL4A2	13	110959613	1.83e-14	1228	13.74	true	1.83e-14	1.83e-14
						26	HHIPL1	14	100111446	2.84e-06	271	5.55	true	0.26139	0.26139
						26	CYP46A1	14	100150754	4.08e-07	166	6.39	true	4.08e-07	4.08e-07
						27	ADAMTS7	15	79051544	3.46e-16	262	15.46	true	3.46e-16	2.24e-11
						27	MORF4L1	15	79165330	1.72e-10	125	9.76	true	8.73e-07	1.72e-10
						28	CTRB2	16	75237993	5.46e-06	81	5.26	true	1	0.00154
						28	CTRB1	16	75252883	2.42e-07	111	6.62	true	0.00029	0.14892
						28	LOC100506281	16	75260280	7.68e-07	55	6.11	true	1	1
						28	BCAR1	16	75262927	9.49e-08	245	7.02	true	0.06279	9.49e-08
						28	CFDP1	16	75327607	2.79e-08	706	7.55	true	2.79e-08	0.01422
						28	TMEM170A	16	75477141	2.05e-07	167	6.69	true	0.00339	0.1384
						28	CHST6	16	75507021	3.76e-06	123	5.43	true	0.10365	0.9521
						29	RPL13	16	89627118	8.08e-06	57	5.09	true	8.08e-06	8.08e-06
						30	SMG6	17	1963132	4.26e-08	770	7.37	true	4.26e-08	4.26e-08
						30	LOC101927839	17	2135971	3.85e-06	30	5.41	true	0.76579	0.76579
						31	KANSL1	17	44107281	2.55e-06	1242	5.59	true	2.55e-06	2.55e-06
						32	ILF3	19	10764936	4.18e-06	83	5.38	true	0.00454	0.02361
						32	DNM2	19	10828728	3.92e-07	392	6.41	true	1	0.95707
						32	MIR199A1	19	10928101	6.86e-06	23	5.16	true	1	1
						32	MIR6793	19	10939648	4.25e-07	17	6.37	true	1	1
						32	TMED1	19	10942742	6.65e-09	22	8.18	true	0.37464	0.21534
						32	C19orf38	19	10959077	2.15e-10	68	9.67	true	1.7e-05	0.02428
						32	CARM1	19	10982252	2.46e-07	127	6.61	true	0.00374	1
						32	YIPF2	19	11033443	5.95e-09	40	8.23	true	0.47448	9.32e-07
						32	TIMM29	19	11039411	8.88e-06	37	5.05	true	1	1
						32	SMARCA4	19	11094827	1.52e-08	362	7.82	true	0.59963	0.00197
						32	LDLR	19	11200037	1.45e-16	240	15.84	true	1.45e-16	1.45e-16
						32	KANK2	19	11274942	2.98e-07	177	6.53	true	0.00094	0.00282
						33	AXL	19	41732659	2.16e-06	152	5.67	true	0.00092	0.10329
						33	HNRNPUL1	19	41770954	3.15e-06	91	5.5	true	0.99176	3.09e-05
						33	TGFB1	19	41836227	5.64e-07	75	6.25	true	6.09e-11	0.03233
						33	TMEM91	19	41883168	6.05e-06	75	5.22	true	1	0.00017
						33	BCAM	19	45312315	6.75e-10	84	9.17	true	0.04654	6.75e-10
						33	NECTIN2	19	45349392	3.77e-10	246	9.42	true	0.01611	0.01611
						33	TOMM40	19	45394476	1e-08	71	8	true	1	0.07477
						33	APOE	19	45409657	8.94e-12	42	11.05	true	8.94e-12	0.24643
						33	APOC1	19	45417811	4.68e-11	47	10.33	true	0.00879	1.27e-05
						33	APOC1P1	19	45430059	2.21e-07	34	6.66	true	0.02085	0.03346
						Note: Cond.P1: This is a conditional gene-based association p-value according to statistical significance order. Cond.P2: This is a conditional gene-based association p-value according to tissue-specific pathogenic potential.

## Sheet: Table S12
PubMed hits results of differently significant genes of Rheumatoid arthritis						Conditional gene-based association test results
Gene	P1	P2	Score	PubMedID		Group	Gene	Chromosome	StartPosition	OriginalP	#SNP	RankingScore	Select	Cond.P1	Cond.P2
By selective expression ranking						1	PANK4	1	2439969	9.52e-06	103	5.02	true	0.16011	0.13084
AARS2	3.05e-05	4.25e-07	124.666			1	TNFRSF14-AS1	1	2481358	3.06e-08	40	7.51	true	1	1
ABCF1	-	1.88e-222	204.792	27898717		1	TNFRSF14	1	2487803	2.08e-08	58	7.68	true	1	2.08e-08
ABHD16A	1	3.03e-81	217.193			1	LOC100996583	1	2497973	4.77e-09	84	8.32	true	0.79196	0.79196
AGER	1	7.94e-55	232.435			1	FAM213B	1	2518188	1.61e-22	55	21.79	true	1.61e-22	1
AP4B1	1	1.77e-08	209.814			1	MMEL1	1	2522080	1.95e-13	202	12.71	true	1	0.00012
APOM	-	4.42e-134	157.666	29781582,27412944,26686423,25561460,25551802,24606515,24341666,23660425,23190940,21844665,18835879		2	DISP3	1	11539294	1.85e-09	242	8.73	true	6.79e-08	6.79e-08
ARHGAP4	0.44614	5.22e-07	252.017			2	MFN2	1	12040237	1.78e-07	171	6.75	true	6.21e-06	6.19e-06
ATM	0.00807	1.39e-06	229.054	30619377,29524605,29101015,28082406,27777982,27009267,25297553,22505696,22396899,20495815,19451263,19164922,18632643,17997386,16452237,15980937,15213331,14561156,10599371,10561480,8737745,8615853,8591805,3044579,3099556,402475		2	MIIP	1	12079298	2.92e-18	120	17.53	true	2.92e-18	2.92e-18
ATP6V1G2-DDX39B	1	9.23e-127	145.395			2	MIR6729	1	12089214	2.93e-12	48	11.53	true	1	1
BAG6	1	3.45e-116	273.382			3	PADI2	1	17393255	1.1e-08	278	7.96	true	1.1e-08	1.1e-08
BTN2A1	1	1.53e-82	169.897			4	EPHA10	1	38225944	3.41e-07	248	6.47	true	0.01974	0.01285
BTN3A2	1	1.35e-218	224.074			4	MANEAL	1	38261159	8.68e-11	33	10.06	true	0.19325	0.44443
BTN3A3	1	1.9e-169	224.296	27898717		4	YRDC	1	38268613	4.39e-10	27	9.36	true	1	1
BTNL2	1	2.24e-210	168.428	26272072,26253105,23460240,23364395,20018002,19287509,16690410		4	C1orf122	1	38273472	9.99e-12	21	11	true	9.99e-12	1.18e-09
C2orf42	0.08243	1.18e-07	198.033			4	FOXJ3	1	42642209	1.33e-07	362	6.88	true	2.93e-06	1.33e-07
C4B	0.00749	1.36e-86	241.233	24782178,22894814,22528482,22514678,22267731,22076784,21659506,19674792,19284503,19155499,19144569,18975323,18276745,17921792,16679431,16572449,16387681,15054157,14748705,11857338,11033017,11008645,10361248,10343159,8973870,8401999,8508555,1563983,1730108,1788550,1833542,1991218,2270969,1978638,1976276,2158365,1971759,2530015,2553583,2737929,2785792,2711369,2565608,3067866,3261591,2838414,3500239…		5	NFIA-AS2	1	61419409	1.47e-24	147	23.83	true	1.47e-24	1.47e-24
C6orf47	-	1.81e-69	90.7398	18835879		6	MAGI3	1	113933474	1.47e-49	774	48.83	true	6.95e-11	2.51e-09
C6orf48	-	1.01e-68	218.114			6	PHTF1	1	114248388	4.79e-127	165	126.32	true	0.43106	0.14144
CCHCR1	1	4.94e-160	246.554	22985493		6	RSBN1	1	114304453	2.59e-140	109	139.59	true	2.59e-140	7.41e-06
CCR2	0.15684	1.85e-07	243.413	31056653,31039360,30975755,30366278,30190721,29959183,29880013,29745857,29706965,29251559,29197380,29056937,28980305,28878153,28619088,28150777,27614763,27411480,27209093,26819749,25779331,25766632,25583578,25430645,25425280,25319955,25015955,24028535,24023637,23980209,23379516,23294701,23121982,22527134,22479344,22157716,21991368,21747955,21531476,21527853,21341682,21322034,20967859,20967856,207…		6	PTPN22	1	114356432	2.34e-121	150	120.63	true	1	2.34e-121
CD28	6.87e-05	2.83e-10	232.261	31187337,31064410,31030958,31006146,30984377,30626116,30417018,30357602,30288187,30224649,30127787,30002661,29997500,29992636,29922080,29922065,29783736,29731463,29715455,29670615,29500936,29485127,29472917,29401118,29398253,29382374,29377743,29259723,28833034,28743385,28798231,28736556,28516880,28477078,28373873,28320444,28303136,27988812,27878564,27808571,27718235,27662596,27591335,27586803,271…		6	AP4B1-AS1	1	114399256	6.39e-105	230	104.19	true	0.99999	0.48387
CDCA3	6.91e-05	8.13e-06	241.37			6	BCL2L15	1	114419435	4.7e-40	49	39.33	true	1	1
CFB	-	4.55e-137	236.27	30886732,30873942,30770760,30489177,30236749,29373844,28774272,28163961,27510283,27165179,27036633,26358841,26139005,24981319,22505698,22151924,20954191		6	AP4B1	1	114436816	3.93e-26	53	25.41	true	1	1.77e-08
CLIC1	1	1.71e-75	182.267			6	DCLRE1B	1	114447914	1.08e-29	43	28.97	true	0.10325	0.01665
CUTA	1	1.85e-30	222.115	27898717		6	HIPK1-AS1	1	114466622	1.56e-46	42	45.81	true	1	1
CYP21A1P	1	2.61e-193	171.249			6	HIPK1	1	114496498	1.04e-32	125	31.98	true	0.92996	0.25159
DDR1	1	6.82e-134	298.134			6	OLFML3	1	114522012	3.06e-25	56	24.51	true	0.0303	0.00132
DDX39B-AS1	1	3.13e-68	91.1265			6	SYT6	1	114631913	2.02e-11	331	10.69	true	5.36e-06	0.00242
DDX39B	-	1.35e-194	239.632			7	LOC729867	1	160171988	5.87e-07	34	6.23	true	0.00592	0.00592
DOLPP1	2.31e-05	3.03e-06	152.592			7	PEA15	1	160175108	1.52e-12	45	11.82	true	0.00025	0.00041
DXO	-	1.5e-188	269.696			7	DCAF8	1	160209011	5.93e-75	173	74.23	true	5.93e-75	2.02e-61
EHMT2	-	8.16e-245	202.643			7	LOC100287049	1	160231538	1.09e-11	28	10.96	true	0.02373	0.02373
FCRLA	4.97e-05	2.04e-06	259.171	29423022,28882568		7	PEX19	1	160246598	2.65e-15	50	14.58	true	1.54e-11	1.43e-12
FEN1	0.2427	9.33e-06	147.997	27141097		7	COPA	1	160258376	4.22e-35	152	34.37	true	3.55e-30	1.34e-27
GPLD1	-	1.22e-162	131.112			7	SUMO1P3	1	160287054	1.44e-08	20	7.84	true	1	1
GPSM3	1	8.41e-245	180.957	27307211,26821282,25143870,23280397		7	SLAMF6	1	160454819	1.07e-08	182	7.97	true	4.26e-07	5.98e-07
GRM4	1	1.01e-14	183.424			7	FCRLA	1	161676761	2.04e-06	99	5.69	true	4.97e-05	2.04e-06
GTF2H4	-	2.97e-127	156.995			7	UHMK1	1	162467594	4.44e-07	184	6.35	true	1.68e-05	3.45e-05
HCG14	-	4.93e-76	106.371			7	UAP1	1	162531688	1.45e-15	183	14.84	true	1.43e-12	9.51e-13
HCG18	-	1.2e-97	224.735			8	TNFSF4	1	173152869	1.02e-06	105	5.99	true	0.00245	1.02e-06
HCG21	1	1.68e-34	129.421			8	LOC100506023	1	173204198	4.6e-07	733	6.34	true	4.6e-07	4.6e-07
HCG24	1	3.81e-108	168.647			9	C1orf198	1	230972864	1.79e-12	197	11.75	true	1.79e-12	1.79e-12
HCG25	1	7.53e-11	132.892			10	HNRNPLL	2	38790327	7.8e-22	240	21.11	true	7.8e-22	7.8e-22
HCG4	-	7.83e-80	128.357			10	MORN2	2	39103102	2.42e-06	54	5.62	true	1.76e-06	1.76e-06
HFE	-	2.84e-102	219.329	30651232,27898717,26504855,24264720,17456529,16468045,15789881,15785438,12635863,11688350,10990216		10	ARHGEF33	2	39146503	1.19e-06	161	5.92	true	1.17e-05	1.17e-05
HIST1H1C	-	3.06e-193	142.84			11	SPRED2	2	65537984	2.57e-18	460	17.59	true	2.57e-18	2.48e-09
HIST1H2AB	-	5.39e-179	146.612			11	C2orf42	2	70377011	1.18e-07	154	6.93	true	0.08243	1.18e-07
HIST1H2AE	0.02017	2.27e-63	186.974			12	TMEM131	2	98372800	2.34e-10	642	9.63	true	2.34e-10	2.34e-10
HIST1H2AH	0.49616	1.86e-159	167.813			12	LINC01104	2	100824715	4.64e-07	187	6.33	true	1.07e-05	1.07e-05
HIST1H2AK	-	1.4e-123	107.827			13	SLC38A11	2	165754708	3.34e-06	263	5.48	true	3.34e-06	3.34e-06
HIST1H2BG	-	3.22e-186	200.996	23904455		14	SP3	2	174771186	5.16e-12	297	11.29	true	5.16e-12	5.16e-12
HIST1H2BO	1	1.3e-46	163.884			15	LOC105373805	2	191886251	9.17e-07	70	6.04	true	1.06e-05	1.06e-05
HIST1H3F	-	7.38e-111	160.684			15	MYO1B	2	192110001	3e-07	421	6.52	true	3e-07	3e-07
HLA-A	-	5.66e-25	218.723	31022184,30217207,29901021,29654946,29440397,28500058,28500057,28422000,27445359,26613595,26251654,25261962,25223600,24656864,23901134,22887846,22723329,22471586,22286218,21947186,21519861,20018070,17185762,17092252,15593216,11929590,11771525,11580850,10817772,10616003,10599887,9858424,9002041,9008306,9004134,8911995,8984946,8894363,8974919,8711535,8575144,7751165,8039292,7684959,8323378,8457223,…		16	CD28	2	204571197	2.83e-10	132	9.55	true	6.87e-05	2.83e-10
HLA-DMA	1	1.4e-163	238.544	30447278,29382430,27898717,23582631,22211764,15547082,11881821,10689120,10575273,10375868,10371284,9676759,9588752,9153546,9058646		16	CTLA4	2	204732510	3.2e-18	42	17.5	true	3.2e-18	8.93e-11
HLA-DPA1	-	2.97e-223	228.503	30447278,22536334,22286218,7576003,8358964		17	MIR3714	3	16974687	5.47e-06	30	5.26	true	7.93e-05	7.93e-05
HLA-DPB2	1	9.67e-22	221.881			17	TBC1D5	3	17198653	1.89e-11	1582	10.72	true	1.89e-11	1.89e-11
HLA-DQA1	1	7e-140	244.277	31037495,30936065,30644346,30447278,27585642,26272072,25550865,25327574,25014791,24840843,24082910,23678157,22286218,21315052,20472930,18509540,16792673,15077289,12691174,11959762,11482129,11454644,9486405,9389220,8882415,8185696,1496160,1625093,1347283,1753955,1680192,1685512,1979063		18	EOMES	3	27757439	1.99e-06	33	5.7	true	1.99e-06	1.99e-06
HLA-DQB1	1	4.94e-212	253.508	31022184,30644346,29901021,29614084,29321349,28706201,28455285,27638722,27585642,27048628,26686423,26663301,26319714,24381092,24076437,23678157,23509798,23443331,22762268,22286218,21315052,19282307,18433881,18085741,17665008,17489060,17144392,16916651,16690410,16277691,15158620,15120191,15077289,14528509,12914123,12233873,12077712,12072047,11959762,11752507,11704286,11454644,11345587,11334677,113…		19	LOC101928135	3	34917288	4.32e-08	2012	7.36	true	4.32e-08	4.32e-08
HLA-L	-	2.12e-103	174.069			20	FYCO1	3	45959390	1.69e-06	282	5.77	true	0.00037	0.00019
HLA-V	-	1.06e-197	195.727			20	CCR1	3	46243199	8.68e-08	61	7.06	true	0.0878	0.05945
HMGN4	1	1.57e-215	121.92			20	CCR3	3	46283871	1.24e-06	117	5.91	true	0.22254	0.13297
HPN	0.00823	6.67e-07	228.94			20	CCR2	3	46395234	1.85e-07	60	6.73	true	0.15684	1.85e-07
HSPA1B	1	2.75e-153	160.159	20806409		20	LOC102724297	3	46406150	1.5e-07	179	6.82	true	0.01327	0.01327
LRCH3	1	6.97e-08	253.919			20	CCR5	3	46411632	6.37e-08	42	7.2	true	6.37e-08	0.00515
LSM2	-	6.57e-171	218.542			21	LINC01471	3	127216443	7.05e-06	158	5.15	true	7.05e-06	7.05e-06
LST1	-	2.9e-14	272.114	27384923,27303036,19663701,16971954,16362817		22	TMEM108	3	132843664	2.07e-06	1341	5.68	true	2.07e-06	2.07e-06
LY6G6F	1	5.59e-74	158.39			23	SCHIP1	3	159557649	5.31e-10	1862	9.28	true	5.31e-10	5.31e-10
MCCD1	-	2.46e-110	115.951			24	LRCH3	3	197518096	6.97e-08	269	7.16	true	1	6.97e-08
MDC1-AS1	-	9.28e-116	85.8853			24	IQCG	3	197640592	1.87e-23	258	22.73	true	1.87e-23	1
MDC1	-	1.36e-147	192.245	19914903,17965117		25	ZFYVE28	4	2331979	1.46e-11	786	10.84	true	1.46e-11	1.46e-11
MIR3934	1	7.17e-13	14.5006			26	CLNK	4	10488028	1.13e-16	1120	15.95	true	1.13e-16	1.13e-16
MOG	1	1.87e-93	184.632	30316103,28656478,28070525,27372916,24845797,24091004,23871638,20967861,19865101,17911448,15183929,15114658,10545390		27	IL21	4	123533782	2.33e-06	51	5.63	true	2.33e-06	2.33e-06
MSH5-SAPCD1	-	1.46e-62	173.93			28	ANKRD55	5	55395506	1.65e-11	563	10.78	true	1.65e-11	1.65e-11
NCR3	1	8.67e-32	223.204	28315676,27303036,23884468,16362817		29	VCAN	5	82767492	1.76e-11	418	10.75	true	0.06805	1.76e-11
NELFE	1	1.36e-49	222.682			29	VCAN-AS1	5	82827170	9.39e-13	175	12.03	true	9.39e-13	1
NFKBIL1	1	8.66e-27	198.263	21284685,20018070,19158815,17855452,16720219,11170743		30	MEF2C-AS1	5	88185429	1.99e-15	1073	14.7	true	1.99e-15	1.99e-15
NKAPL	1	3.89e-94	73.25	23223422		31	ARHGAP26	5	142150784	2.88e-09	1685	8.54	true	2.88e-09	2.88e-09
NRM	1	6.53e-102	204.104	29717163		32	LINC01933	5	151338458	1.96e-06	1404	5.71	true	1.96e-06	1.96e-06
OR12D2	-	6.52e-196	138.121			33	MRS2	6	24403135	2.23e-12	215	11.65	true	1	1
PFDN6	1	2.38e-08	186.505			33	GPLD1	6	24426061	9.64e-06	607	5.02	true	-	1.22e-162
PLD4	9.64e-05	3.18e-08	228.4	30111894,28969061,23577190,23124809,22446963		33	RIPOR2	6	24839594	5.32e-06	1092	5.27	true	1	1
PMEL	0.76653	3.71e-06	268.913			33	CARMIL1	6	25279655	2.41e-43	1723	42.62	true	1	1
PPP1R18	-	2.2e-73	174.983			33	SCGN	6	25652428	2.12e-43	254	42.67	true	1	1
PRR3	1	5.86e-95	164.15			33	HIST1H2AA	6	25726290	5.95e-17	73	16.23	true	1	1
PRSS16	1	7.23e-55	259.482			33	HIST1H2BA	6	25727136	1.05e-16	72	15.98	true	1	1
PSMB8	1	5.65e-175	199.192	27332624,23568741,19525961		33	HIST1H2APS1	6	25732660	2.22e-12	59	11.65	true	-	-
PTPN22	1	2.34e-121	238.425	31030958,30957405,30920455,30904715,30899276,30890796,30871019,30637604,30507064,30402903,30327147,30306282,30251905,30224649,30139951,29729713,29512901,29423382,29388193,29040339,28874816,28743385,28786745,28653215,28500376,28430763,28424905,28291534,28237724,28210620,27906052,27810512,27807193,27777982,27744395,27638722,27440135,27324632,27288531,27215233,27166176,27160622,27125674,27109064,270…		33	SLC17A4	6	25754926	4.85e-30	191	29.31	true	1	1.23e-109
RNF5P1	1	9.7e-122	101.394			33	SLC17A1	6	25783125	1.61e-25	226	24.79	true	-	-
RPL3	0.21148	4.11e-14	236.073			33	SLC17A3	6	25845327	1.32e-68	149	67.88	true	1	1
RPP21	1	1.99e-38	159.117			33	SLC17A2	6	25912983	2.42e-88	141	87.62	true	-	-
RPS10	1	3.25e-08	201.799			33	TRIM38	6	25962916	3.16e-105	131	104.5	true	0.00013	1
RPS18	1	3.65e-29	163.089	27898717		33	HIST1H1A	6	26017259	1.39e-32	47	31.86	true	3.14e-121	1.41e-220
RTKN2	0.18157	1.43e-06	223.13	23028356		33	HIST1H3A	6	26020717	2.45e-33	40	32.61	true	1	1
SLC17A4	1	1.23e-109	172.221	28059143		33	HIST1H4A	6	26021906	1.48e-39	46	38.83	true	1	1
SLC44A2	0.00132	9.32e-06	283.113			33	HIST1H4B	6	26027123	3.67e-42	45	41.44	true	1	1
SLC44A4	1	1.07e-85	258.184			33	HIST1H3B	6	26031816	3.28e-45	55	44.48	true	1	1
SYNGAP1	1	2.01e-32	185.419			33	HIST1H2AB	6	26033319	2.38e-54	51	53.62	true	-	5.39e-179
TCF19	-	4.54e-48	163.415			33	HIST1H2BB	6	26043454	3.9e-11	46	10.41	true	5.58e-190	1
TNFRSF14	1	2.08e-08	249.135	29738359,28925718,27898717,23460240,22365150,21614018,20962851,20592286,20439292,20398001,20187130,19648290,19644859,19446472,18794853,15667572		33	HIST1H1C	6	26055967	3.17e-19	40	18.5	true	-	3.06e-193
TNFSF4	0.00245	1.02e-06	191.086	30562687,30468820,29655283,26663301,25652333,24532676,23635951,23622253,22174698,21068098,20861858,20090527,19032782		33	LOC108783645	6	26086517	1.67e-14	62	13.78	true	1.2e-09	1.2e-09
TRIM10	-	4.47e-31	200.293	28586827		33	HFE	6	26087508	1.22e-14	71	13.92	true	-	2.84e-102
TRIM26	1	1.7e-67	205.36			33	HIST1H1T	6	26107639	4.15e-08	53	7.38	true	3.73e-188	2.1e-51
TSTD2	3.83e-05	1.76e-07	154.079			33	HIST1H2BC	6	26123694	3.76e-33	51	32.43	true	1	1
VARS2	-	7.74e-35	203.682			33	HIST1H2AC	6	26124372	2.41e-34	48	33.62	true	2.66e-183	1
VCAN	0.06805	1.76e-11	216.212			33	HIST1H1E	6	26156558	2.59e-76	43	75.59	true	-	1
VWA7	1	1.29e-41	175.506			33	HIST1H2BD	6	26158348	1.35e-256	103	255.87	true	1	-
WDR46	1	7.54e-21	156.377			33	HIST1H2BE	6	26184023	1.22e-53	64	52.91	true	1	-
ZBTB12	1	7.21e-68	89.4701			33	HIST1H4D	6	26188937	4.7e-36	55	35.33	true	1	1
ZBTB9	1	3.67e-21	79.7296			33	HIST1H3D	6	26197011	1.99e-41	68	40.7	true	1	1
ZFP57	1	8.65e-173	151.176			33	HIST1H2AD	6	26199011	1.55e-34	64	33.81	true	1	1
ZNF192P1	-	2.34e-226	125.957			33	HIST1H2BF	6	26199786	5.48e-48	63	47.26	true	7.6e-51	1
ZNF391	-	3.97e-117	157.759	21293383		33	HIST1H4E	6	26204872	3.89e-48	72	47.41	true	1	1
ZNRD1	1	5.2e-109	161.664			33	HIST1H2BG	6	26216428	2.39e-46	44	45.62	true	-	3.22e-186
ZSCAN12P1	1	5.13e-11	156.012			33	HIST1H2AE	6	26217147	2.46e-46	46	45.61	true	0.02017	2.27e-63
ZSCAN16	-	1.18e-59	117.522			33	HIST1H3E	6	26225382	1.47e-28	54	27.83	true	1	0.00013
ZSCAN23	1	1.45e-82	133.869			33	HIST1H1D	6	26234439	1.25e-86	49	85.9	true	-	1
ZSCAN31	1	1.58e-175	218.543			33	HIST1H4F	6	26240653	1.39e-43	49	42.86	true	1.41e-117	1
By p-value ranking						33	HIST1H4G	6	26246838	2.51e-16	40	15.6	true	1	1
AIF1	1.07e-63	0.03473	230.012	24018427,22106834,18835879,18721278,16088875		33	HIST1H3F	6	26250369	1.69e-22	38	21.77	true	-	7.38e-111
AIRE	6.3e-06	1.32e-05	175.05	31164995,30453645,30403260,29789121,29129473,29074995,29069728,28926640,27264825,26031516,25637666,24934596,24170308,23792059,23781320,23541481,23320549,22770665,22231738,21814025,21505073,20943067,20696775,20237294,20123959,19209622,18682433,18172072,17928069,16601548,15699112,15589431		33	HIST1H3G	6	26271145	1.34e-15	35	14.87	true	1	1
B3GALT4	5.88e-17	1	116.516			33	HIST1H2BI	6	26273203	6.43e-22	35	21.19	true	5.5e-58	6.12e-85
BAK1	1.13e-15	1	210.265	29915899,27898717,25364765,21852253,19282307		33	HIST1H4H	6	26285353	2.61e-26	52	25.58	true	-	1
BRD2	3.84e-236	-	280.548	30938974,30134146,27898717,26324948,25467295		33	BTN3A2	6	26368405	6.77e-24	184	23.17	true	1	1.35e-218
C6orf136	2.79e-144	1	235.594			33	BTN2A2	6	26383438	2.53e-23	129	22.6	true	1	1
CCR5	6.37e-08	0.00515	218.486	31106368,31066041,30468518,30397034,30053832,29880013,29706965,28866647,28515692,28150777,27208805,26628988,26509356,26419001,26150752,26069140,25964045,25853812,25603038,25498590,25430645,25425280,25352399,25300256,25163740,25159162,24599359,23773920,22927710,22924548,22832708,22665517,22638733,22527134,22494450,22479344,22392992,22266038,22251436,22006178,21846359,21747955,21699506,21532055,209…		33	BTN3A1	6	26402464	9.52e-21	105	20.02	true	-	1
ERBB2	8.49e-07	0.04077	235.89	29930979,28148290,27869438,25364765,24196392,23028451,18439312,16134726,15743888		33	BTN2A3P	6	26421618	5.5e-19	86	18.26	true	2.57e-141	8.98e-243
FAM213B	1.61e-22	1	227.421			33	BTN3A3	6	26440699	4.36e-24	79	23.36	true	1	1.9e-169
HCG23	9.02e-99	1	120.287			33	BTN2A1	6	26458131	2.45e-19	126	18.61	true	1	1.53e-82
HCG4B	1.08e-133	1	156.952			33	LOC285819	6	26472171	1.93e-12	80	11.71	true	1	1
HIST1H2AC	2.66e-183	1	189.472			33	BTN1A1	6	26501494	2.03e-18	59	17.69	true	-	1
HIST1H2BB	5.58e-190	1	141.102			33	HCG11	6	26521933	5.9e-16	43	15.23	true	-	1
HIST1H2BF	7.6e-51	1	201.577			33	HMGN4	6	26538571	3.07e-07	45	6.51	true	1	1.57e-215
HIST1H4F	1.41e-117	1	153.936			33	LOC105374988	6	26569551	9.29e-19	63	18.03	true	1	1
HIST1H4K	1.67e-116	1	110.798	23904455		33	ABT1	6	26597170	4.59e-28	49	27.34	true	-	1
HLA-B	8.31e-186	1	197.819	31022184,30644346,30635658,30217207,30064915,29901021,28560257,28391248,28379387,26613595,26332256,26098791,26031516,25580908,25261962,25223600,25070946,24656864,24532677,24147732,24092415,23509798,23322470,22723329,22641591,22286218,20854863,20450655,20018070,19116923,22461093,19412418,17233401,17067439,15252211,15077289,15022317,14651530,12734891,12476631,12455817,11729668,11070914,10908695,103…		33	ZNF322	6	26634610	1.87e-38	127	37.73	true	2.63e-109	1.63e-203
HLA-DMB	3.82e-198	-	243.234	30447278,15547082,10575273,10375868,10371284,9157091		33	GUSBP2	6	26839265	7.71e-09	173	8.11	true	-	1
HLA-DPB1	2.71e-108	0.90897	213.945	31022184,30337930,30235330,29476350,29425827,29037901,27638722,26686423,25580908,24092415,23320107,22536334,22286218,21883133,21293383,19116921,9890094,9442804,9157088,8596140,7788332,7528189,9098423,8039286,8182623,9098407,8358964,1440561,1542871,1930320,1822107,2228045		33	LINC00240	6	26924771	1.63e-27	263	26.79	true	-	-
HLA-DQB1-AS1	1.17e-151	1	218.124			33	LOC100270746	6	26987144	5.04e-25	27	24.3	true	1	1
HLA-F	1.14e-189	1	253.225	28210261,27898717,27812736,21679443,9378125		33	HIST1H2BK	6	27114139	1.1e-16	36	15.96	true	1	1
HPN-AS1	1.25e-09	0.00052	158.047			33	HIST1H2AH	6	27114860	4.78e-18	25	17.32	true	0.49616	1.86e-159
HSPA1A	1.88e-91	1	173.762	25739548		33	MIR3143	6	27115404	4.78e-18	25	17.32	true	1	1
IFITM4P	8.65e-94	1	136.883			33	PRSS16	6	27215501	8.76e-20	63	19.06	true	1	7.23e-55
IQCG	1.87e-23	1	210.757			33	POM121L2	6	27276841	2.25e-19	50	18.65	true	1	1
ITPR3	1.97e-153	1	180.386	20618519,18219441		33	VN1R10P	6	27292539	2.09e-18	81	17.68	true	4.73e-226	3.89e-170
LY6G5B	1.7e-148	1	162.654			33	ZNF204P	6	27325601	2.64e-10	86	9.58	true	1	-
NCBP1	7.64e-09	4.1e-05	138.505			33	ZNF391	6	27356496	1.06e-19	215	18.97	true	-	3.97e-117
NPAT	9.38e-13	1	163.321			33	ZNF184	6	27418520	1.38e-20	351	19.86	true	6.47e-15	1.42e-103
PBX2	8.17e-164	1	155.88			33	LINC01012	6	27661857	6.99e-24	87	23.16	true	1	1
POU5F1	2.73e-65	1	224.226			33	HIST1H4J	6	27791902	6.3e-08	49	7.2	true	3.89e-74	1.29e-137
PPT2-EGFL8	6.82e-75	1	200.384			33	HIST1H4K	6	27798951	5.74e-09	42	8.24	true	1.67e-116	1
PPT2	3.18e-97	1	256.635			33	HIST1H2AK	6	27805657	4.8e-14	31	13.32	true	-	1.4e-123
PSMB9	6.65e-185	-	211.234	25327574,23568741		33	HIST1H2BN	6	27806439	4.6e-14	31	13.34	true	1	1
RAB5B	1.42e-08	0.00623	232.726			33	HIST1H4L	6	27840925	4.31e-06	34	5.37	true	1	1
RNF5	6.95e-55	1	180.857	27909437		33	HIST1H3J	6	27858092	3.35e-12	30	11.47	true	7.91e-26	3.75e-35
SYT6	5.36e-06	0.00242	220.323			33	HIST1H2AM	6	27860476	2.31e-17	26	16.64	true	1.4e-14	7.26e-114
UBD	3.09e-199	1	246.394	30347820,30260019		33	HIST1H2BO	6	27861202	1.11e-17	27	16.95	true	1	1.3e-46
UQCC2	1.72e-38	0.01244	152.188			33	OR2B6	6	27925018	3.76e-26	36	25.43	true	1	1
VCAN-AS1	9.39e-13	1	189.371			33	ZNF165	6	28048481	9.02e-24	70	23.04	true	-	1
VPS52	5.28e-136	1	171.489			33	ZSCAN12P1	6	28058584	5.77e-21	62	20.24	true	1	5.13e-11
ZNF311	3.65e-144	1	122.169	18309376		33	ZSCAN16-AS1	6	28089572	6.09e-38	90	37.22	true	-	-
Note: P1: This is a conditional gene-based association p-value according to statistical significance order. P2: This is a conditional gene-based association p-value according to tissue-specific pathogenic potential. Score:The gene's selective-expression score. The papers co-mentioning the gene and diseases/traits in the titles or abstracts in PubMed database were searched by the API function.						33	ZSCAN16	6	28092333	4.55e-25	44	24.34	true	-	1.18e-59
						33	ZKSCAN8	6	28109988	3.54e-19	113	18.45	true	1	1
						33	ZNF192P1	6	28129538	4.9e-24	79	23.31	true	-	2.34e-226
						33	TOB2P1	6	28183115	5.71e-24	48	23.24	true	1	1
						33	ZSCAN9	6	28193028	5.77e-25	65	24.24	true	-	1
						33	ZKSCAN4	6	28209482	3.18e-31	87	30.5	true	1	-
						33	NKAPL	6	28227074	2.65e-25	35	24.58	true	1	3.89e-94
						33	ZSCAN26	6	28235136	2.13e-32	52	31.67	true	1	1
						33	PGBD1	6	28249313	1.19e-26	107	25.92	true	-	1
						33	ZSCAN31	6	28292514	2.84e-39	178	38.55	true	1	1.58e-175
						33	ZKSCAN3	6	28317690	2.22e-33	113	32.65	true	1	1
						33	ZSCAN12	6	28356726	1.03e-26	132	25.99	true	1	1
						33	ZSCAN23	6	28400431	2.28e-17	82	16.64	true	1	1.45e-82
						33	GPX6	6	28471072	9.28e-37	93	36.03	true	1.53e-195	1.53e-195
						33	GPX5	6	28496107	8.02e-28	62	27.1	true	1	1
						33	ZBED9	6	28539406	7.68e-37	169	36.11	true	1	1
						33	LINC00533	6	28616062	2.59e-17	44	16.59	true	-	-
						33	LINC01623	6	28827401	2.09e-22	80	21.68	true	1	1
						33	HCG14	6	28864306	1.85e-28	61	27.73	true	-	4.93e-76
						33	TRIM27	6	28870778	7.96e-29	139	28.1	true	1	1
						33	LINC01556	6	28911560	1.89e-41	72	40.72	true	1	1
						33	HCG15	6	28953624	3.94e-19	56	18.4	true	-	1
						33	ZNF311	6	28962561	8.18e-22	69	21.09	true	3.65e-144	1
						33	LOC100129636	6	29003797	4.79e-45	248	44.32	true	-	-
						33	OR2W1	6	29011989	2.22e-24	54	23.65	true	-	-
						33	OR2B3	6	29053984	8.37e-16	42	15.08	true	1.31e-57	1.31e-57
						33	OR2J1	6	29068619	5.27e-31	49	30.28	true	1	1
						33	OR2J3	6	29079586	7.75e-23	48	22.11	true	1	-
						33	OR2J2	6	29141310	3.65e-26	70	25.44	true	1	1
						33	LOC101929006	6	29191749	8.32e-60	294	59.08	true	-	-
						33	OR14J1	6	29274466	4.16e-30	61	29.38	true	1	1
						33	OR5V1	6	29323006	1.69e-17	48	16.77	true	-	-
						33	OR12D3	6	29341199	5.44e-33	70	32.26	true	1	1
						33	OR12D2	6	29364415	3e-48	94	47.52	true	-	6.52e-196
						33	OR12D1	6	29384841	1.65e-32	131	31.78	true	-	-
						33	OR11A1	6	29393280	2e-20	98	19.7	true	3.44e-212	3.44e-212
						33	OR10C1	6	29407715	6.88e-31	116	30.16	true	-	-
						33	OR2H1	6	29424931	1.61e-19	70	18.79	true	1	1
						33	MAS1L	6	29454473	5.74e-42	40	41.24	true	-	1
						33	LINC01015	6	29497182	2.99e-54	83	53.52	true	5.72e-21	5.72e-21
						33	UBD	6	29523388	1.9e-75	86	74.72	true	3.09e-199	1
						33	SNORD32B	6	29550028	9.74e-24	45	23.01	true	1	1
						33	OR2H2	6	29555682	1.84e-40	40	39.74	true	-	1
						33	GABBR1	6	29570004	6.36e-102	195	101.2	true	-	1
						33	MOG	6	29624757	6.87e-82	179	81.16	true	1	1.87e-93
						33	ZFP57	6	29640168	2.14e-74	132	73.67	true	1	8.65e-173
						33	HLA-F	6	29691116	2.92e-76	137	75.53	true	1.14e-189	1
						33	HLA-F-AS1	6	29694377	3.06e-92	386	91.51	true	1	1
						33	IFITM4P	6	29718583	6e-70	122	69.22	true	8.65e-94	1
						33	HCG4	6	29758807	3.65e-66	281	65.44	true	-	7.83e-80
						33	HLA-V	6	29759682	2.21e-68	406	67.66	true	-	1.06e-197
						33	HLA-G	6	29794755	2.53e-48	228	47.6	true	1	1
						33	HCP5B	6	29839671	1.68e-59	279	58.77	true	-	-
						33	HLA-H	6	29855349	7.57e-56	322	55.12	true	1	-
						33	HCG4B	6	29892368	6.79e-56	431	55.17	true	1.08e-133	1
						33	HLA-A	6	29910246	1.17e-65	685	64.93	true	-	5.66e-25
						33	HCG9	6	29942891	5.46e-72	278	71.26	true	1	1
						33	HLA-J	6	29973747	6.35e-81	151	80.2	true	3.21e-26	3.51e-161
						33	ZNRD1ASP	6	30022377	1.59e-110	836	109.8	true	-	-
						33	ZNRD1	6	30029016	1.04e-53	94	52.98	true	1	5.2e-109
						33	PPP1R11	6	30034931	2.15e-57	102	56.67	true	1.16e-141	2.75e-230
						33	RNF39	6	30038042	2.51e-59	140	58.6	true	1	1
						33	TRIM31	6	30070673	6.94e-88	176	87.16	true	-	1
						33	TRIM31-AS1	6	30073016	3.98e-91	165	90.4	true	8.09e-209	2.01e-148
						33	TRIM40	6	30104509	7.82e-70	266	69.11	true	1	1
						33	TRIM10	6	30119722	3.37e-80	178	79.47	true	-	4.47e-31
						33	TRIM15	6	30130982	7.84e-87	116	86.11	true	-	1
						33	TRIM26	6	30152231	8.28e-81	208	80.08	true	1	1.7e-67
						33	HCG17	6	30201815	2.56e-132	611	131.59	true	1	1
						33	HLA-L	6	30227338	5.77e-102	141	101.24	true	-	2.12e-103
						33	HCG18	6	30255173	1.04e-119	229	118.98	true	-	1.2e-97
						33	TRIM39	6	30295007	1.94e-87	104	86.71	true	1.79e-87	1.89e-122
						33	TRIM39-RPP21	6	30297087	1.57e-126	108	125.8	true	1	1
						33	RPP21	6	30312905	9.64e-101	51	100.02	true	1	1.99e-38
						33	HLA-E	6	30457182	7.81e-129	68	128.11	true	-	-
						33	GNL1	6	30509154	7.9e-102	84	101.1	true	-	1
						33	PRR3	6	30524485	5.91e-51	69	50.23	true	1	5.86e-95
						33	ABCF1	6	30539169	9.19e-74	120	73.04	true	-	1.88e-222
						33	MIR877	6	30552108	5.82e-41	37	40.24	true	-	-
						33	PPP1R10	6	30568176	2.13e-135	129	134.67	true	-	1
						33	MRPS18B	6	30585485	8.27e-76	79	75.08	true	1	1
						33	ATAT1	6	30594662	5.07e-109	143	108.29	true	-	1
						33	C6orf136	6	30614815	9.88e-84	64	83.01	true	2.79e-144	1
						33	DHX16	6	30620895	2.74e-131	124	130.56	true	1	1
						33	PPP1R18	6	30644165	5.88e-118	125	117.23	true	-	2.2e-73
						33	NRM	6	30655823	7.05e-102	67	101.15	true	1	6.53e-102
						33	MDC1	6	30667583	5.09e-166	221	165.29	true	-	1.36e-147
						33	MDC1-AS1	6	30670843	6.51e-117	161	116.19	true	-	9.28e-116
						33	TUBB	6	30689325	9.23e-60	112	59.03	true	1	1
						33	FLOT1	6	30695485	1.24e-85	172	84.91	true	-	0.3293
						33	IER3	6	30710975	8.38e-71	71	70.08	true	-	1
						33	HCG20	6	30734601	4.02e-118	322	117.4	true	1	1
						33	LINC00243	6	30780642	6.03e-200	312	199.22	true	1	-
						33	LINC02570	6	30807305	2.38e-128	119	127.62	true	1	1
						33	DDR1	6	30856464	6.82e-134	130	133.17	true	1	6.82e-134
						33	MIR4640	6	30858659	1.33e-36	34	35.88	true	1	1
						33	GTF2H4	6	30875976	2.1e-131	89	130.68	true	-	2.97e-127
						33	VARS2	6	30882107	4.69e-140	129	139.33	true	-	7.74e-35
						33	SFTA2	6	30899126	9.59e-104	78	103.02	true	1	1
						33	DPCR1	6	30908776	4.8e-80	118	79.32	true	1	1
						33	HCG21	6	30913755	1.72e-74	93	73.76	true	1	1.68e-34
						33	MUC21	6	30951484	4.23e-136	137	135.37	true	1	1
						33	MUC22	6	30973728	2.85e-299	615	298.55	true	-	-
						33	HCG22	6	31021226	8.83e-118	221	117.05	true	1	1
						33	C6orf15	6	31078999	1.38e-125	168	124.86	true	1	1
						33	PSORS1C1	6	31082607	0	535	300	true	1	-
						33	CDSN	6	31082864	9.96e-178	252	177	true	-	1
						33	PSORS1C2	6	31105310	1.98e-148	161	147.7	true	1	0.09248
						33	CCHCR1	6	31110215	4.27e-173	296	172.37	true	1	4.94e-160
						33	TCF19	6	31126302	4.07e-127	137	126.39	true	-	4.54e-48
						33	POU5F1	6	31132113	1.61e-126	159	125.79	true	2.73e-65	1
						33	PSORS1C3	6	31141511	1.34e-116	179	115.87	true	1	-
						33	HCG27	6	31165536	1.91e-257	292	256.72	true	1	1
						33	HLA-C	6	31236525	3.37e-125	624	124.47	true	1	1
						33	HLA-B	6	31321642	0	663	309.19	true	8.31e-186	1
						33	MIR6891	6	31323000	0	629	300	true	1	1
						33	LOC101929072	6	31362065	8.54e-122	364	121.07	true	-	-
						33	MICA	6	31371343	4.16e-165	517	164.38	true	1	-
						33	LINC01149	6	31409443	3.64e-167	257	166.44	true	-	-
						33	HCP5	6	31430956	0	175	300	true	-	-
						33	HCG26	6	31439005	1.49e-210	144	209.83	true	-	-
						33	MICB	6	31465826	1.59e-246	391	245.8	true	-	1
						33	MCCD1	6	31496738	1.71e-162	89	161.77	true	-	2.46e-110
						33	DDX39B	6	31497995	2.93e-217	166	216.53	true	-	1.35e-194
						33	ATP6V1G2-DDX39B	6	31497995	0	197	300	true	1	9.23e-127
						33	SNORD117	6	31504150	1.04e-158	77	157.98	true	1	1
						33	SNORD84	6	31508877	4.11e-167	79	166.39	true	1	1
						33	DDX39B-AS1	6	31510080	1.49e-191	80	190.83	true	1	3.13e-68
						33	ATP6V1G2	6	31512227	0	82	310.02	true	0	1.3e-60
						33	NFKBIL1	6	31515352	0	152	300	true	1	8.66e-27
						33	LTA	6	31540070	2.04e-81	52	80.69	true	1	0.04358
						33	TNF	6	31543343	2.2e-104	51	103.66	true	1	1
						33	LTB	6	31548335	3.31e-115	44	114.48	true	-	1
						33	LST1	6	31554976	1.6e-147	65	146.79	true	-	2.9e-14
						33	NCR3	6	31557050	5.11e-181	90	180.29	true	1	8.67e-32
						33	AIF1	6	31583776	0	57	300	true	1.07e-63	0.03473
						33	PRRC2A	6	31588449	0	134	300	true	1	1
						33	SNORA38	6	31590855	0	42	300	true	1	1
						33	MIR6832	6	31601563	0	57	300	true	-	-
						33	BAG6	6	31606804	0	104	300	true	1	3.45e-116
						33	APOM	6	31623670	0	72	300	true	-	4.42e-134
						33	C6orf47	6	31626074	2.57e-273	61	272.59	true	-	1.81e-69
						33	GPANK1	6	31629005	0	67	300	true	1	1
						33	CSNK2B	6	31633656	0	73	308.87	true	8.81e-135	1.27e-202
						33	LY6G5B	6	31638727	1.08e-229	41	228.97	true	1.7e-148	1
						33	LY6G5C	6	31644460	1.46e-280	39	279.84	true	-	1
						33	ABHD16A	6	31654725	0	89	300	true	1	3.03e-81
						33	MIR4646	6	31668805	2.34e-253	40	252.63	true	-	-
						33	LY6G6F	6	31674639	0	48	300	true	1	5.59e-74
						33	LY6G6F-LY6G6D	6	31674645	0	70	300	true	1.24e-18	1.24e-18
						33	LY6G6E	6	31680117	0	44	300	true	1	1
						33	LY6G6D	6	31683132	0	39	300	true	1	1
						33	LY6G6C	6	31686424	0	38	300	true	-	1
						33	MPIG6B	6	31691120	1.24e-298	34	297.91	true	1	1
						33	DDAH2	6	31694813	1.67e-279	30	278.78	true	1	1
						33	CLIC1	6	31698357	0	51	300	true	1	1.71e-75
						33	MSH5	6	31707724	0	118	300	true	2.52e-23	1.08e-94
						33	MSH5-SAPCD1	6	31707724	0	124	300	true	-	1.46e-62
						33	SAPCD1	6	31730772	2.68e-235	33	234.57	true	6.14e-24	9.5e-95
						33	SAPCD1-AS1	6	31731912	3.52e-97	31	96.45	true	1	1
						33	VWA7	6	31733370	3.61e-243	63	242.44	true	1	1.29e-41
						33	VARS	6	31745296	0	93	300	true	1	-
						33	LSM2	6	31765168	0	77	300	true	-	6.57e-171
						33	HSPA1L	6	31777395	0	58	300	true	1	1
						33	HSPA1A	6	31783290	0	43	300	true	1.88e-91	1
						33	HSPA1B	6	31795511	2.53e-305	53	304.6	true	1	2.75e-153
						33	C6orf48	6	31802691	0	71	300	true	-	1.01e-68
						33	SNORD48	6	31803039	1.74e-271	52	270.76	true	1	1
						33	SNORD52	6	31804852	7.18e-286	50	285.14	true	1	1
						33	NEU1	6	31826828	1e-191	54	191	true	1	-
						33	SLC44A4	6	31830969	0	114	300	true	1	1.07e-85
						33	EHMT2	6	31847535	0	111	300	true	-	8.16e-245
						33	ZBTB12	6	31867393	0	45	300	true	1	7.21e-68
						33	C2	6	31895253	0	223	300	true	-	-
						33	C2-AS1	6	31902250	0	67	300	true	1	1
						33	CFB	6	31913720	0	57	300	true	-	4.55e-137
						33	NELFE	6	31919863	0	78	300	true	1	1.36e-49
						33	MIR1236	6	31924615	0	40	300	true	1	1
						33	SKIV2L	6	31926580	0	94	300	true	1	1
						33	DXO	6	31937587	0	62	300	true	-	1.5e-188
						33	C4A	6	31949833	0	68	300	true	1	1
						33	LOC110384692	6	31949833	0	68	300	true	4.37e-118	4.37e-118
						33	CYP21A1P	6	31973412	0	80	300	true	1	2.61e-193
						33	TNXA	6	31976196	0	80	300	true	1	1
						33	STK19	6	31981517	0	120	300	true	-	1
						33	C4B	6	31982571	0	147	300	true	0.00749	1.36e-86
						33	C4B_2	6	31982571	0	147	300	true	1	1
						33	CYP21A2	6	32006092	0	166	300	true	1	-
						33	TNXB	6	32008931	0	452	300	true	-	-
						33	ATF6B	6	32083044	0	71	300	true	1	-
						33	FKBPL	6	32096483	0	40	300	true	-	1
						33	PRRT1	6	32116139	0	38	300	true	7.57e-06	2.4e-91
						33	LOC100507547	6	32120578	0	26	300	true	1	1
						33	PPT2-EGFL8	6	32121775	0	79	300	true	6.82e-75	1
						33	PPT2	6	32121775	0	63	300	true	3.18e-97	1
						33	EGFL8	6	32132381	0	51	300	true	-	1
						33	AGPAT1	6	32135982	0	76	300	true	1.42e-77	1.84e-78
						33	MIR6721	6	32137806	0	32	300	true	1	1
						33	RNF5	6	32146161	0	52	300	true	6.95e-55	1
						33	RNF5P1	6	32146231	0	52	300	true	1	9.7e-122
						33	MIR6833	6	32147592	0	48	300	true	1.12e-115	1.12e-115
						33	AGER	6	32148744	0	63	300	true	1	7.94e-55
						33	PBX2	6	32152509	0	64	300	true	8.17e-164	1
						33	GPSM3	6	32158542	0	54	300	true	1	8.41e-245
						33	NOTCH4	6	32162619	0	273	300	true	-	-
						33	LOC101929163	6	32222949	0	2267	300	true	-	-
						33	C6orf10	6	32260474	0	1052	300	true	1	-
						33	HCG23	6	32358286	0	391	300	true	9.02e-99	1
						33	BTNL2	6	32361115	0	637	300	true	1	2.24e-210
						33	HLA-DRA	6	32407618	0	248	300	true	-	-
						33	HLA-DQA1	6	32605182	5.33e-114	302	113.27	true	1	7e-140
						33	HLA-DQB1	6	32627240	0	275	300	true	1	4.94e-212
						33	HLA-DQB1-AS1	6	32627656	0	104	300	true	1.17e-151	1
						33	HLA-DQA2	6	32709162	0	341	300	true	1	-
						33	MIR3135B	6	32717688	0	181	300	true	1	1
						33	HLA-DQB2	6	32723874	0	269	300	true	-	-
						33	HLA-DOB	6	32780539	0	183	300	true	1	-
						33	TAP2	6	32793186	0	266	300	true	-	-
						33	PSMB8	6	32808493	0	130	300	true	1	5.65e-175
						33	PSMB8-AS1	6	32811862	4.5e-218	111	217.35	true	1	1
						33	TAP1	6	32812985	0	161	300	true	1	1
						33	PSMB9	6	32821937	0	140	300	true	6.65e-185	-
						33	LOC100294145	6	32861952	6.95e-228	149	227.16	true	-	-
						33	HLA-DMB	6	32902405	0	118	300	true	3.82e-198	-
						33	HLA-DMA	6	32916390	1.11e-252	95	251.95	true	1	1.4e-163
						33	BRD2	6	32940860	0	196	300	true	3.84e-236	-
						33	HLA-DOA	6	32971959	2.31e-118	150	117.64	true	8.27e-69	1.36e-11
						33	HLA-DPA1	6	33032345	6.92e-306	471	305.16	true	-	2.97e-223
						33	HLA-DPB1	6	33043702	1.27e-234	401	233.9	true	2.71e-108	0.90897
						33	HLA-DPB2	6	33080292	1.09e-213	451	212.96	true	1	9.67e-22
						33	HCG24	6	33111100	1.07e-121	202	120.97	true	1	3.81e-108
						33	COL11A2	6	33154221	7.99e-167	183	166.1	true	4.17e-25	9.21e-84
						33	RXRB	6	33161361	2.11e-64	59	63.68	true	1	0.0366
						33	SLC39A7	6	33168602	1.02e-40	40	39.99	true	1	0.63619
						33	HSD17B8	6	33172413	2.43e-41	37	40.61	true	0.00014	1
						33	MIR219A1	6	33175611	1.8e-75	32	74.74	true	1	1
						33	RING1	6	33176285	2.02e-158	50	157.69	true	9.69e-66	2.28e-42
						33	HCG25	6	33217312	5.88e-113	51	112.23	true	1	7.53e-11
						33	VPS52	6	33218048	3.5e-123	114	122.46	true	5.28e-136	1
						33	RPS18	6	33239851	3.71e-57	54	56.43	true	1	3.65e-29
						33	B3GALT4	6	33244916	7.61e-63	41	62.12	true	5.88e-17	1
						33	WDR46	6	33246879	7.29e-88	59	87.14	true	1	7.54e-21
						33	MIR6873	6	33255003	7.72e-67	31	66.11	true	1	1
						33	PFDN6	6	33257411	1.56e-64	26	63.81	true	1	2.38e-08
						33	MIR6834	6	33258021	8.67e-64	23	63.06	true	1	1
						33	RGL2	6	33259430	8.85e-113	44	112.05	true	6.35e-15	4.6e-70
						33	TAPBP	6	33271409	3.01e-110	62	109.52	true	1	1
						33	ZBTB22	6	33282181	4.48e-53	30	52.35	true	0.00709	1
						33	MIR1234	6	33285441	1.82e-47	24	46.74	true	1	1
						33	DAXX	6	33286334	3.29e-66	39	65.48	true	5.33e-23	6.63e-19
						33	KIFC1	6	33359312	1.11e-170	93	169.95	true	1.06e-80	4.24e-19
						33	PHF1	6	33378772	1.03e-151	36	150.99	true	1	1
						33	CUTA	6	33384318	3.77e-86	32	85.42	true	1	1.85e-30
						33	SYNGAP1	6	33387846	3.07e-140	105	139.51	true	1	2.01e-32
						33	MIR5004	6	33406107	3.52e-79	28	78.45	true	0.15537	0.15537
						33	ZBTB9	6	33422355	1.83e-118	36	117.74	true	1	3.67e-21
						33	BAK1	6	33540322	4.23e-113	79	112.37	true	1.13e-15	1
						33	GGNBP1	6	33551475	2.36e-47	79	46.63	true	1	1
						33	LINC00336	6	33553882	5.96e-66	96	65.22	true	1	1
						33	ITPR3	6	33589155	1.11e-164	457	163.96	true	1.97e-153	1
						33	LOC101929188	6	33599020	1.25e-17	69	16.9	true	1	1
						33	UQCC2	6	33664537	5.52e-64	146	63.26	true	1.72e-38	0.01244
						33	MIR3934	6	33665904	8.52e-57	54	56.07	true	1	7.17e-13
						33	IP6K3	6	33689442	8.25e-105	192	104.08	true	2.22e-31	4.13e-76
						33	LEMD2	6	33738989	1.06e-90	134	89.98	true	1.86e-10	3.64e-40
						33	MLN	6	33762448	5.48e-62	103	61.26	true	1	1
						33	LINC01016	6	33857287	7.87e-30	107	29.1	true	4.4e-06	1.2e-07
						33	MIR7159	6	33866911	2.95e-09	62	8.53	true	1	1
						33	GRM4	6	33986419	7.48e-14	827	13.13	true	1	1.01e-14
						33	HMGA1	6	34206567	3.24e-11	50	10.49	true	2.9e-41	4.19e-09
						33	MIR6835	6	34208449	2.1e-07	26	6.68	true	0.66734	0.66734
						33	SMIM29	6	34214156	1.1e-14	32	13.96	true	6.63e-12	6.63e-12
						33	RPS10-NUDT3	6	34254972	9.56e-07	417	6.02	true	1	1
						33	NUDT3	6	34254972	3.03e-28	325	27.52	true	1	0.11366
						33	RPS10	6	34385230	1.65e-11	55	10.78	true	1	3.25e-08
						33	PACSIN1	6	34482648	1.37e-25	259	24.86	true	1.29e-21	2.08e-20
						33	UHRF1BP1	6	34759793	8.02e-12	368	11.1	true	6.64e-10	4.59e-08
						33	ZNF76	6	35227490	7.58e-06	167	5.12	true	0.84969	0.0003
						33	FKBP5	6	35548333	9.31e-06	438	5.03	true	8.5e-05	0.00086
						33	ARMC12	6	35704808	4.65e-07	98	6.33	true	1.15e-05	1
						33	ETV7	6	36333970	9.85e-14	194	13.01	true	2.09e-11	1.95e-07
						33	PXT1	6	36358328	1.29e-06	223	5.89	true	0.36596	0.40534
						33	KCTD20	6	36410543	7.32e-06	155	5.14	true	0.02251	0.00031
						33	MTCH1	6	36935910	3.65e-12	164	11.44	true	1.09e-09	1.38e-10
						33	FGD2	6	36973422	1.95e-07	158	6.71	true	5.17e-06	3.25e-06
						34	SLC35B2	6	44221837	2.71e-18	33	17.57	true	1	1
						34	NFKBIE	6	44225902	1.21e-19	43	18.92	true	1	0.37871
						34	TMEM151B	6	44238479	2.3e-24	68	23.64	true	2.3e-24	2.3e-24
						34	TCTE1	6	44247896	3.89e-18	121	17.41	true	1	1
						34	AARS2	6	44266462	1.48e-18	90	17.83	true	3.05e-05	4.25e-07
						35	PKHD1	6	51585646	1.45e-11	1904	10.84	true	1.45e-11	1.45e-11
						36	MIR587	6	107231999	1.29e-06	38	5.89	true	1.29e-06	1.29e-06
						37	HRAT13	6	123760748	5.19e-25	219	24.28	true	1	1
						37	TRDN	6	123849827	8.88e-103	1814	102.05	true	8.88e-103	2.6e-77
						37	RNF146	6	127587982	1.14e-08	65	7.94	true	3.51e-05	2.18e-05
						37	ECHDC1	6	127609856	1e-18	154	18	true	3.72e-16	1e-18
						37	SOGA3	6	127759550	4.65e-28	258	27.33	true	9.44e-18	4.49e-24
						37	KIAA0408	6	127759550	7.94e-13	71	12.1	true	1	1
						38	LOC102723649	6	137986782	1.85e-32	112	31.73	true	1.85e-32	1.85e-32
						38	LINC02539	6	138051306	8.54e-06	41	5.07	true	0.04387	0.04387
						38	LOC100130476	6	138144806	4.32e-16	169	15.36	true	0.01328	0.01328
						38	TNFAIP3	6	138188324	1.23e-18	60	17.91	true	2.75e-14	1.23e-18
						39	TAGAP	6	159459943	4.56e-06	105	5.34	true	4.56e-06	4.56e-06
						40	RNASET2	6	167343003	7.6e-06	176	5.12	true	0.60921	0.99982
						40	MIR3939	6	167411294	1.11e-07	50	6.95	true	1	1
						40	CCR6	6	167536240	2.54e-13	204	12.6	true	2.54e-13	2.54e-13
						41	LINC01162	7	20875049	3.6e-10	627	9.44	true	3.6e-10	3.6e-10
						42	AUTS2	7	69063904	6.17e-06	3156	5.21	true	6.17e-06	6.17e-06
						43	SRPK2	7	104756820	1.14e-06	858	5.94	true	1.14e-06	1.14e-06
						44	FLNC	7	128470482	2.09e-06	144	5.68	true	5.45e-05	5.47e-05
						44	IRF5	7	128580723	8.92e-12	91	11.05	true	9.89e-10	8.92e-12
						44	TNPO3	7	128594233	9.39e-10	291	9.03	true	0.05459	0.06905
						44	TPI1P2	7	128695276	2.03e-09	30	8.69	true	0.80064	0.27738
						44	CEP41	7	130058874	1.18e-12	202	11.93	true	1.18e-12	2.1e-10
						45	C7orf13	7	156431059	6.8e-08	53	7.17	true	6.8e-08	6.8e-08
						46	RBPMS	8	30242016	5.2e-06	517	5.28	true	5.2e-06	5.2e-06
						47	RGS22	8	100973165	2.11e-19	388	18.68	true	2.11e-19	2.11e-19
						48	SAMD12	8	119390226	1.83e-21	1908	20.74	true	1.83e-21	1.83e-21
						49	CNTFR	9	34551429	1.08e-10	193	9.97	true	3.08e-06	3.08e-06
						49	CNTFR-AS1	9	34568009	9.98e-07	98	6	true	1	1
						49	CCL21	9	34709001	1.52e-12	44	11.82	true	1.52e-12	1.52e-12
						49	FAM205A	9	34723049	4.28e-09	61	8.37	true	0.4436	0.4436
						50	DAPK1	9	90113449	8.59e-07	932	6.07	true	8.59e-07	8.59e-07
						51	TSTD2	9	100362361	1.76e-07	136	6.75	true	3.83e-05	1.76e-07
						51	NCBP1	9	100395704	7.64e-09	148	8.12	true	7.64e-09	4.1e-05
						51	XPA	9	100437190	8.75e-06	113	5.06	true	0.00063	4.23e-05
						52	AKNA	9	117098406	6.48e-14	257	13.19	true	6.48e-14	6.48e-14
						52	PAPPA	9	118916070	7.33e-06	576	5.14	true	0.70269	0.70269
						53	SLC27A4	9	131102838	4.04e-06	84	5.39	true	3.38e-05	4.31e-05
						53	MIGA2	9	131799212	1e-06	97	6	true	1e-06	1e-06
						53	DOLPP1	9	131843382	3.03e-06	63	5.52	true	2.31e-05	3.03e-06
						54	NET1	10	5488513	5.02e-15	233	14.3	true	2.28e-12	2.28e-12
						54	PRKCQ	10	6469104	1.47e-09	790	8.83	true	3.77e-07	3.77e-07
						54	ITIH5	10	7613367	1.39e-20	577	19.86	true	1.39e-20	1.39e-20
						55	ARID5B	10	63808969	6.13e-12	646	11.21	true	6.13e-12	7.77e-06
						55	RTKN2	10	63997908	1.43e-06	239	5.85	true	0.18157	1.43e-06
						56	CDH23	10	73571639	6.28e-08	1760	7.2	true	6.28e-08	6.28e-08
						57	MIR611	11	61559966	7.95e-06	12	5.1	true	7.95e-06	7.95e-06
						57	FEN1	11	61560108	9.33e-06	17	5.03	true	0.2427	9.33e-06
						58	SYT12	11	66790815	5.05e-06	79	5.3	true	5.05e-06	5.05e-06
						59	MAML2	11	95709756	6.04e-06	1624	5.22	true	6.04e-06	6.04e-06
						60	NPAT	11	108028118	9.38e-13	148	12.03	true	9.38e-13	1
						60	ATM	11	108094255	1.39e-06	347	5.86	true	0.00807	1.39e-06
						60	C11orf65	11	108253485	1.61e-07	478	6.79	true	1	1
						60	KDELC2	11	108342832	7.17e-06	87	5.14	true	2.81e-05	1.78e-05
						60	ZC3H12C	11	109964086	3.74e-11	393	10.43	true	3.77e-09	1.17e-11
						61	DDX6	11	118618472	4.91e-13	149	12.31	true	4.91e-13	4.91e-13
						62	FLI1	11	128563810	3.72e-06	479	5.43	true	3.72e-06	3.72e-06
						63	CD9	12	6309481	1.62e-07	113	6.79	true	1.62e-07	2.96e-06
						63	CDCA3	12	6957971	8.13e-06	26	5.09	true	6.91e-05	8.13e-06
						64	PMEL	12	56347888	3.71e-06	21	5.43	true	0.76653	3.71e-06
						64	CDK2	12	56360552	3.06e-08	29	7.51	true	0.03129	0.01785
						64	RAB5B	12	56367794	1.42e-08	73	7.85	true	1.42e-08	0.00623
						64	SUOX	12	56391042	3.71e-08	31	7.43	true	0.5694	0.57115
						64	LOC105369781	12	56403875	7.36e-06	33	5.13	true	1	1
						64	RPS26	12	56435685	6.56e-06	20	5.18	true	0.58509	0.58509
						65	LINC02421	12	68102826	6.96e-12	98	11.16	true	6.96e-12	6.96e-12
						66	FAM71C	12	100041527	1.23e-07	36	6.91	true	1.57e-06	1.57e-06
						66	GAS2L3	12	100987395	7.35e-18	244	17.13	true	7.35e-18	7.35e-18
						67	ALDH2	12	112204690	4.9e-07	77	6.31	true	4.9e-07	4.9e-07
						68	RAB35	12	120532898	1.08e-13	101	12.97	true	1.08e-13	1.08e-13
						69	NUP58	13	25875665	1.07e-07	75	6.97	true	1.96e-06	1.96e-06
						69	SHISA2	13	26618734	9.89e-18	120	17	true	9.89e-18	9.89e-18
						70	MIR4305	13	40238170	1.31e-06	51	5.88	true	1.31e-06	1.31e-06
						71	DACH1	13	72012097	4.03e-19	976	18.39	true	4.03e-19	4.03e-19
						72	CIPC	14	77564577	4.72e-10	110	9.33	true	4.72e-10	4.72e-10
						72	ZDHHC22	14	77597612	5.46e-06	75	5.26	true	6.01e-06	5.46e-06
						73	ATG2B	14	96745538	2.73e-45	349	44.56	true	2.73e-45	2.73e-45
						73	GSKIP	14	96831072	4.2e-11	80	10.38	true	6.33e-07	6.33e-07
						73	BCL11B	14	99635624	2.18e-16	335	15.66	true	1	1
						74	PLD4	14	105391152	3.18e-08	70	7.5	true	9.64e-05	3.18e-08
						74	AHNAK2	14	105403587	1.14e-09	188	8.94	true	1.14e-09	8.71e-06
						75	RASGRP1	15	38780301	3.35e-08	248	7.48	true	3.35e-08	3.35e-08
						76	FRMD5	15	44162958	7.36e-07	712	6.13	true	7.36e-07	7.36e-07
						77	PCAT29	15	69884538	1.15e-13	330	12.94	true	1.15e-13	1.15e-13
						78	GABARAPL3	15	90889762	8.02e-08	91	7.1	true	8.02e-08	8.02e-08
						79	ASB7	15	101142754	2.13e-09	223	8.67	true	2.13e-09	2.13e-09
						80	CREBBP	16	3775055	8.37e-06	372	5.08	true	8.37e-06	8.37e-06
						81	FENDRR	16	86521271	3.11e-07	290	6.51	true	3.11e-07	3.11e-07
						82	TRPV1	17	3468739	1.05e-14	328	13.98	true	1.05e-14	1.05e-14
						82	SHPK	17	3511555	5.23e-07	183	6.28	true	0.00447	0.00447
						83	FBXL20	17	37408896	7.6e-07	381	6.12	true	0.01776	0.02216
						83	TCAP	17	37821598	7.09e-08	33	7.15	true	0.19622	0.00524
						83	PNMT	17	37824705	1.2e-06	38	5.92	true	0.26173	1
						83	PGAP3	17	37827374	1.25e-06	81	5.9	true	1	0.09554
						83	ERBB2	17	37856230	4.33e-07	77	6.36	true	8.49e-07	0.04077
						83	MIR4728	17	37882747	1.9e-09	10	8.72	true	0.73756	0.73756
						83	MIEN1	17	37884752	1.54e-07	17	6.81	true	1	1
						83	GRB7	17	37896219	5.78e-10	31	9.24	true	5.78e-10	5.78e-10
						83	IKZF3	17	37913967	9.33e-06	290	5.03	true	0.01341	0.45329
						83	ZPBP2	17	38024454	8.92e-10	61	9.05	true	0.06832	0.03155
						83	GSDMB	17	38060847	3.95e-08	78	7.4	true	0.44579	0.14003
						83	ORMDL3	17	38077293	1.55e-07	42	6.81	true	1	0.28229
						83	STAT5B	17	40351194	4.43e-09	157	8.35	true	1.34e-07	3.74e-07
						83	STAT5A	17	40440073	8.21e-07	97	6.09	true	0.00012	0.00055
						84	PTPN2	18	12792300	5.75e-22	382	21.24	true	5.75e-22	5.75e-22
						85	TNFSF9	19	6531009	4.18e-06	41	5.38	true	1.62e-06	7.11e-07
						85	C3	19	6677845	4.22e-10	264	9.37	true	2.75e-08	8.67e-08
						85	ICAM1	19	10381516	8.42e-09	79	8.07	true	1	0.21194
						85	ICAM4	19	10397642	3.55e-10	38	9.45	true	0.58499	1
						85	ICAM5	19	10400654	9.5e-11	62	10.02	true	0.57076	1
						85	ZGLP1	19	10415478	4.95e-06	45	5.31	true	1	1
						85	FDX1L	19	10420886	1.1e-19	53	18.96	true	0.00628	0.00628
						85	RAVER1	19	10426888	2.06e-16	130	15.69	true	0.55931	0.24831
						85	ICAM3	19	10444451	8.13e-07	79	6.09	true	0.16247	2.39e-05
						85	TYK2	19	10461203	2.24e-20	141	19.65	true	2.24e-20	6.02e-10
						85	PDE4A	19	10563632	7.32e-07	173	6.14	true	0.1429	0.01042
						85	KEAP1	19	10596795	4.41e-08	96	7.36	true	0.10395	0.19342
						85	SLC44A2	19	10736170	9.32e-06	170	5.03	true	0.00132	9.32e-06
						85	ILF3	19	10764936	2.21e-06	90	5.66	true	0.00677	0.00208
						85	SPC24	19	11258274	2.84e-09	114	8.55	true	1.33e-08	1.15e-06
						86	ZNF85	19	21106058	6.39e-48	312	47.19	true	6.39e-48	6.39e-48
						87	HPN	19	35531409	3.08e-08	139	7.51	true	0.00823	6.67e-07
						87	HPN-AS1	19	35563704	1.25e-09	194	8.9	true	1.25e-09	0.00052
						87	CD22	19	35820071	2.11e-07	140	6.68	true	3.38e-06	2.11e-07
						88	NLRP8	19	56459197	1.99e-06	327	5.7	true	1.99e-06	1.99e-06
						89	C20orf96	20	251503	2e-06	202	5.7	true	2e-06	2e-06
						90	CD40	20	44746892	1.12e-09	85	8.95	true	1.12e-09	1.12e-09
						91	BTG3	21	18965967	1.76e-20	81	19.76	true	1.76e-20	1.76e-20
						92	TFF1	21	43782390	9.07e-07	100	6.04	true	0.05902	0.06257
						92	TMPRSS3	21	43801984	4e-10	189	9.4	true	4e-10	4e-10
						92	UBASH3A	21	43823970	2.24e-07	290	6.65	true	0.00089	0.00076
						92	ICOSLG	21	45646709	3.56e-06	136	5.45	true	0.00012	5.42e-05
						92	AIRE	21	45705720	6.77e-07	107	6.17	true	6.3e-06	1.32e-05
						92	TRPM2-AS	21	45834474	8.49e-06	64	5.07	true	1	1
						92	TRPM2	21	45845411	1.17e-07	364	6.93	true	2.34e-06	2.77e-06
						93	RPL3	22	39708886	4.11e-14	96	13.39	true	0.21148	4.11e-14
						93	SNORD83B	22	39709823	1.41e-07	49	6.85	true	1	1
						93	SNORD83A	22	39711217	8.06e-11	58	10.09	true	1	1
						93	SNORD139	22	39712846	2.54e-12	65	11.6	true	1	1
						93	SNORD43	22	39715056	6.28e-15	67	14.2	true	6.28e-15	6.28e-15
						93	SYNGR1	22	39760174	3.65e-08	169	7.44	true	0.00155	0.00155
						94	P2RY10	X	78200828	3.96e-08	37	7.4	true	3.96e-08	3.96e-08
						95	APOOL	X	84258897	1.4e-14	144	13.85	true	1.4e-14	1.4e-14
						96	ARHGAP4	X	153172829	5.22e-07	42	6.28	true	0.44614	5.22e-07
						96	NAA10	X	153195279	2.32e-06	24	5.64	true	1	1
						96	RENBP	X	153200721	1.93e-06	29	5.71	true	1	0.88568
						96	HCFC1	X	153213007	5.85e-08	30	7.23	true	1	1
						96	HCFC1-AS1	X	153234215	1.02e-08	9	7.99	true	0.45079	1
						96	TMEM187	X	153237990	8.2e-10	28	9.09	true	0.7559	1
						96	MIR3202-1	X	153246547	2.29e-10	16	9.64	true	1	1
						96	MIR3202-2	X	153246548	2.29e-10	16	9.64	true	1	1
						96	IRAK1	X	153275956	8.86e-12	19	11.05	true	0.69715	0.11359
						96	MIR718	X	153285370	3.16e-13	6	12.5	true	3.16e-13	3.16e-13
						96	MECP2	X	153295685	1.58e-06	94	5.8	true	1	0.10604
						Note: Cond.P1: This is a conditional gene-based association p-value according to statistical significance order. Cond.P2: This is a conditional gene-based association p-value according to tissue-specific pathogenic potential.

## Sheet: Table S13
PubMed hits results of differently significant genes of Total cholesterol						Conditional gene-based association test results
Gene	P1	P2	Score	PubMedID		Group	Gene	Chromosome	StartPosition	OriginalP	#SNP	RankingScore	Select	Cond.P1	Cond.P2
By selective expression ranking						1	TCEA3	1	23707401	6.66e-09	44	8.18	true	6.66e-09	6.66e-09
ABCG5	0.00028	2.56e-13	108.979	31090460,31055921,31054325,30982168,30975109,30827231,30783721,30653759,30528907,30310412,30270055,30116313,30032716,29886606,29599133,29593532,29574331,29425660,29387127,29056891,28973556,28863273,28843503,28771437,28583767,28549616,28521186,28203044,28199789,28065787,28009872,27981300,27929393,27438015,27344369,29767610,27052530,27017606,26932749,26892138,26843021,26608583,26586306,26483237,263…		1	ASAP3	1	23755055	4.83e-07	38	6.32	true	1	1
ADAP1	0.09496	6.73e-06	148.666			2	PCSK9	1	55505894	1.08e-150	69	149.97	true	1.08e-150	1.08e-150
AMPD2	7.91e-05	6.93e-08	152.014			2	USP24	1	55532031	4.88e-42	89	41.31	true	2.03e-10	2.03e-10
APOA4	0.00204	6.75e-09	110.356	31181149,27257688,27131369,23979288,23497168,20164363,19592705,19403283,17378725,16321685,15997185,15962178,15359534,15020568,10343355,9714133,8838914,1644426		2	MIR4422HG	1	55683533	1.69e-09	14	8.77	true	1	1
APOC2	0.0001	1.72e-35	129.627	29754453,29748148,29132311,25118169,23119086,19661695,16204633,12403806,11812765,9002300,8850383		2	MIR4422	1	55691313	5.07e-09	6	8.3	true	1	1
ATXN2	1	4.1e-11	145.154	29879492		3	USP1	1	62902382	2.12e-33	28	32.67	true	1.65e-11	1.47e-13
BCAM	4.59e-05	1.01e-63	142.34			3	DOCK7	1	63049775	1.1e-56	182	55.96	true	1	1
BCKDK	1	1.81e-06	142.065			3	ANGPTL3	1	63063157	6.06e-74	8	73.22	true	6.06e-74	6.06e-74
BUD13	1	5.84e-17	90.5105	31181149,30911093,29410832,28659142,27827461,27257688,25688259,25050552,24989072,24623848		3	ATG4C	1	63249776	8.48e-15	131	14.07	true	0.94065	1
CARF	0.00022	2.86e-06	114.684			4	C1orf146	1	92683572	6.05e-09	11	8.22	true	1	0.05111
CCDC92	1.12e-05	5.75e-08	97.5717	19936222		4	GLMN	1	92711954	1.09e-10	26	9.96	true	1.09e-10	0.00703
DARS	0.05119	1.4e-08	146.592	28285768		4	RPAP2	1	92764521	8.03e-09	43	8.1	true	0.12339	0.31957
DDR1	1	3.02e-08	162.278			4	EVI5	1	92974252	1.65e-07	205	6.78	true	0.02076	1.65e-07
DDX28	0.01409	3.04e-20	47.7287			4	FAM69A	1	93307716	5.57e-06	70	5.25	true	0.26874	0.2935
DHX16	1	2.62e-08	78.6397			5	KIAA1324	1	109729170	1.06e-13	175	12.98	true	0.01372	3.21e-08
DNAH11	0.00095	2.22e-07	142.048	19060911		5	SARS	1	109756514	2.45e-35	46	34.61	true	1.09e-11	3.64e-11
DNM2	1	3.91e-20	152.045			5	CELSR2	1	109792640	2.97e-121	79	120.53	true	2.97e-121	4.66e-66
DXO	0.07432	3.17e-10	163.235			5	PSRC1	1	109822175	3.51e-47	27	46.45	true	1	0.36463
DYNC2LI1	0.00347	2.12e-41	128.354			5	MYBPHL	1	109834986	1.12e-48	42	47.95	true	1	1
EVI5	0.02076	1.65e-07	122.537			5	SORT1	1	109852187	4.31e-16	89	15.37	true	1	2e-11
FADS1	1	6.87e-18	134.993	30954631,30050886,29847832,29795460,29779171,29084426,29080057,27929184,27382320,27273350,26927728,26092623,25994182,25661882,24890013,24842322,24678845,23667444,23396965,22629455,21593353,21303902,21040914,20484448,19148276		5	PSMA5	1	109941652	3.67e-20	34	19.44	true	1	1
GATAD2A	1	2.9e-35	145.949	27031336		5	SYPL2	1	110009099	1.99e-11	37	10.7	true	8.74e-08	9.68e-10
GMIP	0.00012	2.53e-07	101.892			5	ATXN7L2	1	110026526	1.77e-07	19	6.75	true	3.4e-10	1
GPN1	1	7.53e-16	137.606			5	CYB561D1	1	110036700	4.78e-08	11	7.32	true	0.00028	1
HCG20	1	8.85e-14	87.421			5	AMIGO1	1	110049445	1.95e-08	9	7.71	true	8.2e-05	1
HCP5	1	4.48e-07	114.11			5	GPR61	1	110082493	1.47e-14	7	13.83	true	1	0.00169
HFE	1	3.01e-10	135.959	29171950,27513231,27343704,26678995,26295149,25541279,24533143,23924495,22075495,21143008,20478760,20424537,20031587,20031565,17661761,15544735,15293136,11886425		5	GNAI3	1	110091185	7.13e-08	33	7.15	true	1	0.00386
HLA-DQB1	1	7.8e-07	134.173	15825968,12547879		5	GNAT2	1	110145888	3.81e-07	15	6.42	true	3.26e-07	0.01839
HP	1	2.59e-11	163.322	31146611,31080037,31029921,30820874,30607919,30242291,30061916,29752998,29720826,29500674,29484996,29432061,29071106,29016675,28991044,28794636,28733713,28659611,28473063,28371380,28224026,28032628,27999852,27833724,27677196,27623952,27513494,27313113,26957279,26944122,26925118,26919174,26901066,26848765,26659071,26457804,26316042,26285832,26268075,26166555,26070415,26015316,26000812,25860826,257…		5	AMPD2	1	110168048	6.93e-08	9	7.16	true	7.91e-05	6.93e-08
IGF2R	0.0944	6.97e-15	113.408	29554514,25867398,11756646		5	GSTM4	1	110198697	1.25e-11	12	10.9	true	6.7e-05	1
KIAA1324	0.01372	3.21e-08	116.139			6	MARC1	1	220960038	5.4e-20	62	19.27	true	5.4e-20	5.4e-20
LPIN3	1	2.22e-06	100.267			6	LINC01352	1	221002596	6.61e-11	15	10.18	true	1	1
LY6G6F	1	5.09e-07	102.814			6	HLX-AS1	1	221006104	2.21e-12	35	11.66	true	0.03328	0.03328
MCCD1	1	2.55e-06	66.9897			6	HLX	1	221052742	7.69e-09	16	8.11	true	1	1
NSMAF	0.00043	2.97e-08	125.028			7	LINC01132	1	234859788	2.34e-12	17	11.63	true	2.34e-12	2.34e-12
OGDH	1	1.07e-08	142.238	12496141		8	LDAH	2	20883773	8.75e-19	145	18.06	true	7.06e-06	7.06e-06
PACSIN1	0.66062	6.65e-13	106.665			8	APOB	2	21224300	1.37e-153	82	152.86	true	1.37e-153	1.37e-153
PARP10	1	8.71e-08	149.74			8	TDRD15	2	21346857	1.09e-117	49	116.96	true	6.24e-15	6.24e-15
PLG	0.70279	5.5e-08	136.944	28662164,28546848,27019267,25573311,24462366,22736927,19212904,18374997		9	TRIM54	2	27505296	7.8e-07	19	6.11	true	0.15954	1
PPM1G	1	1.29e-06	82.7834			9	MPV17	2	27532359	3.96e-07	16	6.4	true	0.13097	0.54093
RAF1	1	5.28e-06	121.457	23166699		9	GTF3C2-AS1	2	27558408	2.51e-07	3	6.6	true	1	1
RGS12	0.18964	2.17e-08	162.678			9	EIF2B4	2	27587218	7.37e-06	17	5.13	true	0.19521	0.00012
RPP21	1	7.19e-06	84.867			9	SNX17	2	27593362	1.23e-07	16	6.91	true	1	0.0304
RSPH6A	1	6.11e-06	79.6723			9	ZNF513	2	27600097	1.07e-09	12	8.97	true	0.07021	0.09945
SLC22A3	0.00283	1.73e-11	117.62	29894858,28844485		9	PPM1G	2	27604065	1.23e-14	26	13.91	true	1	1.29e-06
SLC44A2	1	7.26e-09	158.607			9	FTH1P3	2	27615489	7.36e-09	6	8.13	true	1	1
SORT1	1	2e-11	135.304	30946050,28539666,28128572,26375028,26261636,26085104,25182463,24991929,24674750,23910371,23102784,23098650,21860704,21804106,19802338		9	NRBP1	2	27651418	3.45e-07	15	6.46	true	0.00295	1
SYN2	0.32856	3.84e-09	124.065	29416857		9	FNDC4	2	27714749	1.65e-13	14	12.78	true	0.00073	0.00066
TCF19	1	9.86e-07	79.2157			9	GCKR	2	27719705	1.11e-39	41	38.96	true	1.11e-39	6.65e-13
TIMD4	2.99e-05	1.54e-22	118.878	29208769		9	C2orf16	2	27799388	1.54e-18	14	17.81	true	1	1
TXNL4B	1	3.59e-12	122.345			9	ZNF512	2	27805835	5.02e-17	56	16.3	true	0.99981	1
UGT1A1	0.13598	9.33e-06	142.922	26030870,25493567,25397571,23517300,23063622,22661571,22555810,22416852,22021027,21538282,20528568		9	CCDC121	2	27848505	2.78e-16	20	15.56	true	0.37783	1
VIM	0.44941	6.73e-07	121.492	31158787,31133961,31017966,29069458,10863967		9	GPN1	2	27851862	7.53e-16	45	15.12	true	1	7.53e-16
ZHX3	1	6.12e-11	130.949			9	SUPT7L	2	27873675	1.72e-10	18	9.76	true	1	0.0326
By p-value ranking						9	SLC4A1AP	2	27886337	4.89e-19	35	18.31	true	0.99989	0.00072
AGER	1.96e-09	0.52687	124.087	27033231,26253613,22036861		9	LINC01460	2	27928652	5.4e-14	16	13.27	true	0.49418	0.49418
ANKDD1B	1.07e-11	0.00179	89.7244			9	MRPL33	2	27994583	5.36e-13	13	12.27	true	1	1
ANKRD31	5.67e-12	1	98.4684			9	BRE-AS1	2	28112322	5.08e-12	8	11.29	true	1	1
ATXN1L	4.81e-06	1	74.5193			9	BABAM2	2	28113481	2.23e-12	542	11.65	true	2.75e-07	2.75e-07
ATXN7L2	3.4e-10	1	102.259			9	LOC100505736	2	28371423	4.67e-07	106	6.33	true	1	1
C6orf106	4.92e-07	4.19e-05	101.071	27121252		10	DYNC2LI1	2	44001177	2.12e-41	107	40.67	true	0.00347	2.12e-41
CBLC	1.78e-06	0.03581	121.058			10	ABCG5	2	44039610	2.01e-48	66	47.7	true	0.00028	2.56e-13
FAM117B	4.95e-09	0.00056	91.7916			10	ABCG8	2	44066102	8.13e-80	130	79.09	true	8.13e-80	3.45e-25
FEN1	6.48e-27	1	89.4062	21040914		11	MAP3K19	2	135738283	3.91e-08	48	7.41	true	1	1
GLMN	1.09e-10	0.00703	92.0279			11	RAB3GAP1	2	135809834	8.74e-12	50	11.06	true	0.02936	0.08236
GNAT2	3.26e-07	0.01839	69.2025			11	SNORA40B	2	135894197	2.59e-06	4	5.59	true	1	1
GNL1	6.08e-22	0.19415	100.631			11	ZRANB3	2	135954538	2.07e-10	137	9.68	true	1	0.03523
GPR146	7.42e-08	1	103.753			11	R3HDM1	2	136343892	2.65e-12	86	11.58	true	2.65e-12	6.59e-05
HCG21	6.03e-10	1	69.1056			11	MIR128-1	2	136422966	2.25e-07	7	6.65	true	1	1
HCG22	1.95e-20	1	110.049			11	UBXN4	2	136499188	2.31e-06	34	5.64	true	1	0.13933
HCG27	3.17e-18	1	105.257			11	LCT	2	136545409	8.94e-07	43	6.05	true	1	1
HGFAC	9.62e-12	0.00175	102.846			11	LOC100507600	2	136577760	8.23e-07	10	6.08	true	0.17532	0.17532
HLA-C	2.01e-14	0.00021	111.119			11	MCM6	2	136597195	1.08e-10	27	9.97	true	0.14596	1
HLA-DRA	2.14e-08	0.00203	114.371			11	DARS	2	136663450	1.4e-08	35	7.85	true	0.05119	1.4e-08
HPR	7.97e-35	1	118.414	30704378,29782255,27864399,27326080,22433445		11	DARS-AS1	2	136742745	1.96e-07	14	6.71	true	1	1
KAT8	1.13e-06	0.50604	86.9512			12	FAM117B	2	203499900	4.95e-09	63	8.31	true	4.95e-09	0.00056
LTA	6.57e-07	0.23488	93.5329	30704378,29782255,25522999		12	ICA1L	2	203684328	5.33e-07	102	6.27	true	0.25713	0.00096
MICA	5.02e-13	1	92.051	18241975,16738688,12922169		12	CARF	2	203776940	2.86e-06	74	5.54	true	0.00022	2.86e-06
MIR1289-1	2.59e-09	1.14e-05	26.6048			13	LOC100286922	2	234662961	1.83e-06	23	5.74	true	1.83e-06	1.83e-06
MUC21	2.88e-09	1	102.331			13	UGT1A1	2	234668918	9.33e-06	56	5.03	true	0.13598	9.33e-06
MUC22	2.9e-14	1	79.0359			14	SYN2	3	12045833	3.84e-09	187	8.42	true	0.32856	3.84e-09
NCAN	3.34e-08	1	78.1571	26780889,26758378,25597287,24633158,23594525,21860704,20832063		14	PPARG	3	12393000	1.69e-10	199	9.77	true	1.69e-10	0.10519
NDUFA13	6.22e-07	1	125.92			14	MKRN2	3	12598512	8.19e-09	26	8.09	true	4.87e-05	1
NFKBIL1	3.05e-08	0.0045	111.411			14	RAF1	3	12625099	1.92e-08	72	7.72	true	1	5.28e-06
NOTCH4	1.13e-08	0.00015	122.392			15	FAM162A	3	122103022	9.44e-07	36	6.02	true	9.44e-07	9.44e-07
PPARG	1.69e-10	0.10519	119.565	30428630,29703528,28733963,28698741,27264718,26902807,26877853,26446033,26253613,25923461,25853060,25733464,25403085,25265984,25182148,24371822,24308220,23587395,23583468,23181109,23063622,22715478,22653647,22378291,22040870,21949049,21741043,21658924,21263402,21437104,19727665,19543210,19066292,18972257,18645733,17653445,16029943		15	WDR5B	3	122130699	1.18e-06	21	5.93	true	0.52044	0.52044
PRRC2A	7.59e-13	1	108.446			16	RGS12	4	3371723	2.17e-08	96	7.66	true	0.18964	2.17e-08
PRRT1	2.53e-06	0.45475	121.826			16	HGFAC	4	3443659	9.62e-12	13	11.02	true	9.62e-12	0.00175
R3HDM1	2.65e-12	6.59e-05	145.908	20370913		17	LINC01336	5	74343543	1.18e-21	7	20.93	true	1	1
RAB3IL1	2.97e-06	0.00175	129.137			17	ANKRD31	5	74364121	3.55e-25	112	24.45	true	5.67e-12	1
RPL7A	2.15e-06	0.52185	101.43			17	HMGCR	5	74632992	5.69e-55	45	54.24	true	0.00248	0.00248
SH2B3	1.96e-16	1	99.7687	19913121		17	COL4A3BP	5	74666927	1.41e-31	149	30.85	true	1	1
SP4	3.9e-09	0.00023	79.8279	29355761		17	POLK	5	74807574	2.43e-55	75	54.61	true	2.43e-55	2.43e-55
SUGP1	1.3e-61	1	140.401			17	ANKDD1B	5	74907300	6.96e-46	147	45.16	true	1.07e-11	0.00179
TM6SF2	3.47e-10	-	112.76	30589442,30027138,29160303,29088779,29083408,28839198,28434889,27576208,26774178,26758378,26756786,26331730,26259026,25961943,25893821,24633158		17	POC5	5	74970023	3.86e-20	134	19.41	true	1	0.99999
TNXB	9.23e-31	0.02759	138.783			18	SGCD	5	155753766	1.38e-08	460	7.86	true	0.00034	1
TOP1	4.4e-06	1	52.0979			18	PPP1R2P3	5	156277496	4.35e-12	11	11.36	true	1.18e-05	0.00557
TRIM39-RPP21	1.62e-09	1	36.7194			18	TIMD4	5	156346292	1.54e-22	52	21.81	true	2.99e-05	1.54e-22
TRIM40	4.86e-16	1	103.876			18	HAVCR1	5	156456423	1.28e-30	81	29.89	true	1.28e-30	4.22e-30
UHRF1BP1	6.45e-08	1	64.0603			19	MYLIP	6	16129316	7.55e-09	30	8.12	true	7.55e-09	7.55e-09
VARS2	5.81e-15	1	122.026			20	SLC17A1	6	25783125	3.28e-07	120	6.48	true	0.18176	0.18176
VIM-AS1	1.17e-07	0.04371	77.105			20	LOC108783645	6	26086517	1.13e-09	31	8.95	true	0.0017	0.0017
Note: P1: This is a conditional gene-based association p-value according to statistical significance order. P2: This is a conditional gene-based association p-value according to tissue-specific pathogenic potential. Score:The gene's selective-expression score. The papers co-mentioning the gene and diseases/traits in the titles or abstracts in PubMed database were searched by the API function.						20	HFE	6	26087508	2.14e-10	37	9.67	true	1	3.01e-10
						20	TRIM31	6	30070673	8.72e-10	48	9.06	true	1	0.00032
						20	TRIM31-AS1	6	30073016	5.54e-10	43	9.26	true	1	0.01193
						20	TRIM40	6	30104509	7.63e-06	99	5.12	true	4.86e-16	1
						20	TRIM10	6	30119722	4.66e-08	51	7.33	true	0.07738	0.00014
						20	TRIM15	6	30130982	6.08e-08	29	7.22	true	0.18783	0.00161
						20	HCG17	6	30201815	2.4e-08	178	7.62	true	1	1
						20	HLA-L	6	30227338	1.35e-07	60	6.87	true	0.02771	1
						20	HCG18	6	30255173	7.69e-08	63	7.11	true	1	1
						20	TRIM39	6	30295007	9.89e-08	25	7	true	1	1
						20	TRIM39-RPP21	6	30297087	1.01e-07	26	7	true	1.62e-09	1
						20	RPP21	6	30312905	1.91e-06	12	5.72	true	1	7.19e-06
						20	GNL1	6	30509154	1.8e-08	13	7.74	true	6.08e-22	0.19415
						20	ABCF1	6	30539169	4.86e-07	21	6.31	true	0.44636	1
						20	DHX16	6	30620895	1.51e-08	21	7.82	true	1	2.62e-08
						20	PPP1R18	6	30644165	4.36e-09	16	8.36	true	1	1
						20	NRM	6	30655823	3.16e-08	6	7.5	true	1	0.00145
						20	MDC1	6	30667583	1.22e-06	12	5.91	true	0.32362	3.49e-05
						20	FLOT1	6	30695485	2.04e-07	26	6.69	true	1	1
						20	IER3	6	30710975	1.71e-07	9	6.77	true	1	0.25872
						20	HCG20	6	30734601	2.76e-06	76	5.56	true	1	8.85e-14
						20	LINC00243	6	30780642	3.6e-12	66	11.44	true	1	1
						20	LINC02570	6	30807305	3.43e-07	21	6.47	true	1	1
						20	DDR1	6	30856464	1.94e-13	37	12.71	true	1	3.02e-08
						20	MIR4640	6	30858659	5.03e-10	10	9.3	true	0.74058	0.74058
						20	GTF2H4	6	30875976	7.22e-09	14	8.14	true	1	1
						20	VARS2	6	30882107	4.1e-09	36	8.39	true	5.81e-15	1
						20	SFTA2	6	30899126	1.92e-07	26	6.72	true	0.07676	1
						20	DPCR1	6	30908776	5.63e-11	27	10.25	true	0.72374	1
						20	HCG21	6	30913755	2.94e-11	21	10.53	true	6.03e-10	1
						20	MUC21	6	30951484	1.87e-06	25	5.73	true	2.88e-09	1
						20	MUC22	6	30973728	4.62e-16	131	15.34	true	2.9e-14	1
						20	HCG22	6	31021226	1.32e-11	57	10.88	true	1.95e-20	1
						20	C6orf15	6	31078999	3.02e-14	57	13.52	true	1	1
						20	PSORS1C1	6	31082607	1.35e-14	150	13.87	true	5.43e-14	1.52e-16
						20	CDSN	6	31082864	5.56e-09	72	8.25	true	0.12139	0.00566
						20	PSORS1C2	6	31105310	9.33e-13	48	12.03	true	1	0.00894
						20	CCHCR1	6	31110215	8.66e-16	99	15.06	true	1	0.00804
						20	TCF19	6	31126302	1.27e-14	53	13.9	true	1	9.86e-07
						20	POU5F1	6	31132113	1.25e-16	45	15.9	true	1	0.04169
						20	HCG27	6	31165536	5.25e-08	30	7.28	true	3.17e-18	1
						20	HLA-C	6	31236525	1.18e-18	107	17.93	true	2.01e-14	0.00021
						20	HLA-B	6	31321642	1.84e-17	27	16.74	true	0.04113	0.00044
						20	MIR6891	6	31323000	4.65e-19	69	18.33	true	2.63e-06	2.63e-06
						20	LOC101929072	6	31362065	2.53e-11	46	10.6	true	3.37e-07	3.37e-07
						20	MICA	6	31371343	8.79e-11	80	10.06	true	5.02e-13	1
						20	LINC01149	6	31409443	6.62e-14	34	13.18	true	1	1
						20	HCP5	6	31430956	4.83e-15	41	14.32	true	1	4.48e-07
						20	HCG26	6	31439005	6.73e-15	46	14.17	true	1	1
						20	MICB	6	31465826	2.7e-13	67	12.57	true	2.88e-07	9.09e-12
						20	MCCD1	6	31496738	5.4e-15	28	14.27	true	1	2.55e-06
						20	DDX39B	6	31497995	6.01e-19	61	18.22	true	1	0.00015
						20	ATP6V1G2-DDX39B	6	31497995	4.1e-19	67	18.39	true	1	1
						20	SNORD117	6	31504150	1.34e-17	25	16.87	true	1	1
						20	SNORD84	6	31508877	5.64e-18	34	17.25	true	1	1
						20	DDX39B-AS1	6	31510080	8.88e-20	35	19.05	true	0.00031	0.00451
						20	ATP6V1G2	6	31512227	8.45e-13	27	12.07	true	1	1
						20	NFKBIL1	6	31515352	5.91e-13	34	12.23	true	3.05e-08	0.0045
						20	LTA	6	31540070	2.12e-15	17	14.67	true	6.57e-07	0.23488
						20	TNF	6	31543343	1.32e-15	18	14.88	true	0.00025	1
						20	AIF1	6	31583776	3.17e-10	12	9.5	true	1	1
						20	PRRC2A	6	31588449	3.59e-17	38	16.45	true	7.59e-13	1
						20	SNORA38	6	31590855	9.92e-08	11	7	true	1	1
						20	MIR6832	6	31601563	2.4e-11	16	10.62	true	1	1
						20	BAG6	6	31606804	1.85e-16	32	15.73	true	0.00022	0.00282
						20	APOM	6	31623670	1.29e-17	18	16.89	true	1	0.00062
						20	C6orf47	6	31626074	1.04e-08	14	7.98	true	1	1
						20	GPANK1	6	31629005	1.74e-14	20	13.76	true	1	0.00155
						20	CSNK2B	6	31633656	7.19e-15	23	14.14	true	0.55763	1
						20	LY6G5B	6	31638727	2.29e-18	17	17.64	true	9.25e-05	0.00024
						20	LY6G5C	6	31644460	1.49e-06	15	5.83	true	1	0.17488
						20	MIR4646	6	31668805	4.4e-06	6	5.36	true	1.98e-08	1.98e-08
						20	LY6G6F	6	31674639	8.14e-06	15	5.09	true	1	5.09e-07
						20	LY6G6E	6	31680117	7.62e-06	14	5.12	true	1	1
						20	MPIG6B	6	31691120	2.51e-06	15	5.6	true	1	1
						20	DDAH2	6	31694813	9.97e-07	9	6	true	1	1
						20	CLIC1	6	31698357	2.76e-10	9	9.56	true	0.00222	1
						20	MSH5	6	31707724	5.57e-10	24	9.25	true	0.04872	1
						20	MSH5-SAPCD1	6	31707724	5.57e-10	24	9.25	true	5.17e-05	1
						20	SAPCD1	6	31730772	1.96e-12	11	11.71	true	1	1
						20	SAPCD1-AS1	6	31731912	1.07e-11	9	10.97	true	1	1
						20	VWA7	6	31733370	4.1e-07	12	6.39	true	1	1
						20	VARS	6	31745296	4.02e-10	12	9.4	true	0.00186	0.54065
						20	HSPA1B	6	31795511	2.59e-06	9	5.59	true	0.11773	0.00048
						20	C6orf48	6	31802691	4.01e-16	16	15.4	true	1	1
						20	SNORD48	6	31803039	2.24e-10	13	9.65	true	0.00028	0.00028
						20	SNORD52	6	31804852	1.37e-15	11	14.86	true	1	1
						20	SLC44A4	6	31830969	3.81e-10	26	9.42	true	1	0.68707
						20	EHMT2	6	31847535	7.52e-18	20	17.12	true	1	0.00012
						20	ZBTB12	6	31867393	2.76e-16	7	15.56	true	1	1
						20	C2	6	31895253	3.54e-18	44	17.45	true	1	0.00069
						20	CFB	6	31913720	1.93e-15	25	14.71	true	1	1
						20	NELFE	6	31919863	1.11e-16	28	15.95	true	1	0.1827
						20	MIR1236	6	31924615	1.46e-09	13	8.84	true	1	1
						20	SKIV2L	6	31926580	2.71e-17	20	16.57	true	0.00366	1
						20	DXO	6	31937587	3.17e-10	10	9.5	true	0.07432	3.17e-10
						20	STK19	6	31939645	9.26e-15	11	14.03	true	1	1
						20	C4A	6	31949833	2.26e-12	3	11.65	true	1	1
						20	LOC110384692	6	31949833	2.26e-12	3	11.65	true	1	1
						20	C4B_2	6	31982571	2.33e-16	7	15.63	true	1	1
						20	C4B	6	31982571	2.33e-16	7	15.63	true	0.16302	1.88e-05
						20	CYP21A2	6	32006092	1.46e-07	7	6.84	true	1	1
						20	TNXB	6	32008931	9.23e-31	63	30.03	true	9.23e-31	0.02759
						20	ATF6B	6	32083044	4.31e-19	14	18.37	true	1	1
						20	PRRT1	6	32116139	7.1e-07	9	6.15	true	2.53e-06	0.45475
						20	LOC100507547	6	32120578	3.77e-10	6	9.42	true	1	1
						20	PPT2	6	32121775	3.75e-09	10	8.43	true	1	0.02353
						20	PPT2-EGFL8	6	32121775	3.41e-09	17	8.47	true	3.38e-05	1
						20	AGPAT1	6	32135982	4.15e-08	26	7.38	true	1	0.27196
						20	MIR6721	6	32137806	8.19e-06	9	5.09	true	1	1
						20	RNF5	6	32146161	9.4e-08	21	7.03	true	1	0.47631
						20	RNF5P1	6	32146231	9.4e-08	21	7.03	true	1	1
						20	MIR6833	6	32147592	1.01e-07	20	7	true	1	1
						20	AGER	6	32148744	3.26e-08	23	7.49	true	1.96e-09	0.52687
						20	PBX2	6	32152509	1.06e-09	22	8.97	true	0.0285	1
						20	GPSM3	6	32158542	1.81e-11	19	10.74	true	1	0.35307
						20	NOTCH4	6	32162619	2.07e-15	97	14.68	true	1.13e-08	0.00015
						20	LOC101929163	6	32222949	4.02e-20	374	19.4	true	1	1
						20	C6orf10	6	32260474	1.01e-26	219	26	true	1	1
						20	HCG23	6	32358286	1.74e-14	37	13.76	true	1	1
						20	BTNL2	6	32361115	1.58e-25	91	24.8	true	1	1
						20	HLA-DRA	6	32407618	3.59e-27	74	26.45	true	2.14e-08	0.00203
						20	HLA-DRB5	6	32485153	3e-07	2	6.52	true	0.01826	0.00265
						20	HLA-DRB6	6	32520489	4.97e-07	2	6.3	true	1	0.06362
						20	HLA-DQA1	6	32605182	6.01e-20	11	19.22	true	1.4e-06	1.98e-07
						20	HLA-DQB1	6	32627240	2.58e-18	13	17.59	true	1	7.8e-07
						20	HLA-DQB1-AS1	6	32627656	1.64e-16	10	15.79	true	1	1
						20	HLA-DOB	6	32780539	9.27e-06	61	5.03	true	1	0.3158
						20	PACSIN1	6	34482648	6.5e-09	42	8.19	true	0.66062	6.65e-13
						20	SPDEF	6	34505578	6.03e-09	15	8.22	true	0.00064	1
						20	C6orf106	6	34555056	1.06e-09	76	8.97	true	4.92e-07	4.19e-05
						20	LOC101929243	6	34664721	3.2e-07	3	6.5	true	1	1
						20	UHRF1BP1	6	34759793	6.75e-09	60	8.17	true	6.45e-08	1
						20	ANKS1A	6	34857037	1.78e-07	182	6.75	true	0.00053	1
						21	TRAM2-AS1	6	52442095	8.74e-07	12	6.06	true	8.74e-07	8.74e-07
						22	FRK	6	116262692	2.88e-10	122	9.54	true	2.88e-10	2.88e-10
						22	TPI1P3	6	116359893	6.2e-08	4	7.21	true	1	1
						22	NT5DC1	6	116421998	1.21e-06	144	5.92	true	0.98672	0.98672
						23	VNN2	6	133065008	3.41e-06	49	5.47	true	3.41e-06	3.41e-06
						23	SLC18B1	6	133090506	3.75e-06	48	5.43	true	0.36786	0.36786
						24	IGF2R	6	160390130	1.47e-21	214	20.83	true	0.0944	6.97e-15
						24	LOC729603	6	160514113	1.55e-10	18	9.81	true	1	1
						24	SLC22A1	6	160542862	3.34e-36	93	35.48	true	3.34e-36	5e-15
						24	SLC22A2	6	160637793	7.28e-08	55	7.14	true	0.00017	0.01247
						24	SLC22A3	6	160769404	1.3e-15	202	14.89	true	0.00283	1.73e-11
						24	LPAL2	6	160888217	1.04e-12	80	11.98	true	0.12412	0.04831
						24	LPA	6	160952514	1.6e-26	91	25.8	true	3.9e-22	2.92e-06
						24	PLG	6	161123224	5.5e-08	66	7.26	true	0.70279	5.5e-08
						25	ADAP1	7	937536	6.73e-06	11	5.17	true	0.09496	6.73e-06
						25	MIR339	7	1062568	3.24e-07	5	6.49	true	1	1
						25	GPR146	7	1094910	7.42e-08	9	7.13	true	7.42e-08	1
						25	C7orf50	7	1151090	8.39e-08	63	7.08	true	0.08361	0.00259
						25	ZFAND2A	7	1192542	3.99e-06	8	5.4	true	0.18445	0.16674
						26	SP4	7	21467651	3.9e-09	106	8.41	true	3.9e-09	0.00023
						26	DNAH11	7	21582832	2.22e-07	581	6.65	true	0.00095	2.22e-07
						26	MIR148A	7	25989538	1.47e-06	4	5.83	true	1.33e-05	1.33e-05
						27	NPC1L1	7	44572825	1.27e-09	49	8.9	true	0.5857	0.99318
						27	DDX56	7	44605015	1.96e-18	49	17.71	true	1.96e-18	8.55e-06
						27	TMED4	7	44619489	2.71e-16	20	15.57	true	0.10908	0.00189
						27	OGDH	7	44646120	1.07e-08	80	7.97	true	1	1.07e-08
						28	LOC157273	8	9182560	1.6e-29	94	28.8	true	1.6e-29	1.6e-29
						29	NAT2	8	18248754	2.87e-09	78	8.54	true	2.87e-09	2.87e-09
						30	UBXN2B	8	59323822	5.08e-13	36	12.29	true	5.08e-13	7.76e-08
						30	CYP7A1	8	59402736	5.58e-11	15	10.25	true	0.00163	0.00234
						30	SDCBP	8	59465727	1.66e-07	32	6.78	true	0.30243	0.03764
						30	NSMAF	8	59496063	2.97e-08	68	7.53	true	0.00043	2.97e-08
						31	TRPS1	8	116420723	4.63e-09	203	8.33	true	4.63e-09	4.63e-09
						32	TRIB1	8	126444450	2.44e-17	29	16.61	true	2.44e-17	2.44e-17
						33	PLEC	8	144989314	7.85e-09	24	8.11	true	1	0.75601
						33	MIR661	8	145019358	5.41e-13	2	12.27	true	5.41e-13	5.41e-13
						33	PARP10	8	145051319	8.71e-08	5	7.06	true	1	8.71e-08
						33	GRINA	8	145064225	5.63e-06	4	5.25	true	0.26587	0.26587
						33	SPATC1	8	145086581	5.7e-06	2	5.24	true	1	1
						34	ABCA1	9	107543283	4.24e-40	270	39.37	true	4.24e-40	4.24e-40
						35	ABO	9	136130562	6.24e-24	144	23.2	true	6.24e-24	6.24e-24
						35	SURF6	9	136197542	1.84e-06	26	5.74	true	1	0.01477
						35	RPL7A	9	136215068	9.24e-06	17	5.03	true	2.15e-06	0.52185
						35	SNORD24	9	136216250	8.63e-06	12	5.06	true	1	1
						35	SNORD36B	9	136216948	5.28e-06	12	5.28	true	1	1
						35	SURF4	9	136228324	6.9e-08	23	7.16	true	0.00036	0.04931
						35	STKLD1	9	136243283	1.31e-08	56	7.88	true	0.00985	0.00985
						35	REXO4	9	136271181	1.27e-07	51	6.9	true	1	1
						35	ADAMTS13	9	136287119	2.99e-06	88	5.52	true	1	0.23314
						36	VIM-AS1	10	17256237	1.17e-07	16	6.93	true	1.17e-07	0.04371
						36	VIM	10	17270257	6.73e-07	16	6.17	true	0.44941	6.73e-07
						37	GPAM	10	113909621	1.5e-09	39	8.82	true	1.5e-09	1.5e-09
						38	SPTY2D1-AS1	11	18621350	4.79e-09	14	8.32	true	1	1
						38	SPTY2D1	11	18627947	9.89e-10	31	9	true	9.89e-10	9.89e-10
						39	DAGLA	11	61447904	3.32e-06	58	5.48	true	0.00019	0.03249
						39	MYRF	11	61522860	1.09e-18	67	17.96	true	1	1
						39	TMEM258	11	61556601	7.1e-25	14	24.15	true	1	0.15928
						39	MIR611	11	61559966	6.26e-24	11	23.2	true	1	1
						39	FEN1	11	61560108	6.48e-27	14	26.19	true	6.48e-27	1
						39	FADS1	11	61567096	6.87e-18	19	17.16	true	1	6.87e-18
						39	MIR1908	11	61582632	1.73e-06	8	5.76	true	1	1
						39	FADS2	11	61595504	1.02e-17	118	16.99	true	1	1
						39	FADS3	11	61640994	2.34e-12	43	11.63	true	1	0.00396
						39	MIR6746	11	61645687	8.48e-16	9	15.07	true	0.00322	0.00322
						39	RAB3IL1	11	61664767	8.58e-07	52	6.07	true	2.97e-06	0.00175
						40	USP35	11	77899857	2.26e-06	33	5.65	true	0.00113	0.00113
						40	GAB2	11	77926335	1.77e-06	153	5.75	true	1.77e-06	1.77e-06
						41	LOC101929011	11	116510138	1.27e-26	78	25.9	true	1	1
						41	BUD13	11	116618885	8.18e-72	78	71.09	true	1	5.84e-17
						41	ZPR1	11	116648904	1.89e-84	40	83.72	true	1.89e-84	1.89e-84
						41	APOA5	11	116660085	8.67e-75	23	74.06	true	2.88e-07	1.17e-36
						41	APOA4	11	116691417	1.09e-09	2	8.96	true	0.00204	6.75e-09
						41	APOA1-AS	11	116706832	8.22e-49	20	48.09	true	6.82e-25	6.82e-25
						41	SIK3	11	116714117	8.92e-43	243	42.05	true	9.64e-07	7.02e-15
						41	PAFAH1B2	11	117014999	3.43e-27	22	26.46	true	1	1
						41	SIDT2	11	117049938	1.73e-30	21	29.76	true	0.00018	1
						41	LOC100652768	11	117066328	1.91e-40	14	39.72	true	1	1
						41	TAGLN	11	117070039	2.29e-41	9	40.64	true	4.59e-05	1
						41	PCSK7	11	117075786	2.27e-41	29	40.64	true	8.02e-11	2.27e-41
						41	RNF214	11	117103451	6.03e-11	24	10.22	true	1	1
						41	TMEM25	11	118401802	4.33e-06	5	5.36	true	5.94e-05	3.96e-05
						41	PHLDB1	11	118478305	7.65e-06	31	5.12	true	0.00978	0.00251
						42	DCPS	11	126173646	9.13e-12	50	11.04	true	9.13e-12	9.13e-12
						42	GSEC	11	126211611	4.38e-08	22	7.36	true	1	1
						43	PHC1	12	9067315	1.18e-07	35	6.93	true	1.18e-07	1.18e-07
						44	KCTD10	12	109886459	4.84e-06	103	5.31	true	6.6e-05	5.04e-05
						44	SH2B3	12	111872665	1.96e-16	27	15.71	true	1.96e-16	1
						44	ATXN2	12	111890017	4.1e-11	65	10.39	true	1	4.1e-11
						44	ATXN2-AS	12	112037301	1.31e-07	1	6.88	true	1	1
						44	ACAD10	12	112123856	1.03e-06	34	5.99	true	1	1
						44	MIR6761	12	112237637	3.69e-07	3	6.43	true	0.3973	0.3973
						44	TRAFD1	12	112563348	1.05e-13	13	12.98	true	1	0.01003
						44	HECTD4	12	112597991	5.01e-08	132	7.3	true	0.43077	0.04193
						44	PTPN11	12	112856701	2.94e-07	58	6.53	true	0.05755	0.42796
						45	HNF1A-AS1	12	121407640	1.41e-08	12	7.85	true	1	1
						45	HNF1A	12	121416370	1.65e-14	64	13.78	true	1.65e-14	1.52e-11
						45	C12orf43	12	121440224	1.38e-08	63	7.86	true	0.01212	1
						45	OASL	12	121458094	4.11e-09	54	8.39	true	1	0.95555
						45	CCDC92	12	124420955	1.79e-06	30	5.75	true	1.12e-05	5.75e-08
						45	SCARB1	12	125262173	3.81e-06	93	5.42	true	2.48e-06	3.81e-06
						46	NYNRIN	14	24867991	2.84e-06	25	5.55	true	2.84e-06	2.84e-06
						47	LIPC	15	58724174	2.5e-19	232	18.6	true	2.5e-19	2.5e-19
						47	LIPC-AS1	15	58727099	2.4e-16	119	15.62	true	1	1
						48	BCKDK	16	31119614	1.81e-06	4	5.74	true	1	1.81e-06
						48	KAT8	16	31128984	1.13e-06	9	5.95	true	1.13e-06	0.50604
						48	PRSS8	16	31142753	2.74e-06	3	5.56	true	1	1
						49	GNAO1	16	56225250	5.78e-06	176	5.24	true	0.0015	0.0015
						49	CETP	16	56995834	1.59e-27	71	26.8	true	1.59e-27	1.59e-27
						50	THAP11	16	67876212	2.35e-06	5	5.63	true	1	1
						50	SLC12A4	16	67977376	4.65e-07	24	6.33	true	2.71e-32	8.05e-06
						50	DDX28	16	68055176	7.27e-07	8	6.14	true	0.01409	3.04e-20
						50	MIR6773	16	68267328	7.26e-06	5	5.14	true	1	1
						50	MARVELD3	16	71660055	4e-06	17	5.4	true	1	0.13542
						50	PHLPP2	16	71678828	2.55e-08	56	7.59	true	1	0.00362
						50	ATXN1L	16	71879893	3.2e-07	7	6.5	true	4.81e-06	1
						50	ZNF821	16	71893582	1.38e-06	17	5.86	true	1	1
						50	IST1	16	71929395	1.94e-08	26	7.71	true	0.00063	4.08e-05
						50	PKD1L3	16	71963440	3.02e-23	137	22.52	true	1	2.61e-05
						50	DHODH	16	72042642	6.93e-08	46	7.16	true	1	1.26e-05
						50	HP	16	72088490	2.59e-11	14	10.59	true	1	2.59e-11
						50	HPR	16	72097124	7.97e-35	27	34.1	true	7.97e-35	1
						50	TXNL4B	16	72118755	1.79e-23	41	22.75	true	1	3.59e-12
						50	DHX38	16	72127614	7.23e-12	62	11.14	true	1	0.00096
						50	PMFBP1	16	72152995	5.03e-14	59	13.3	true	0.00033	0.00181
						50	LINC01572	16	72317199	5.58e-15	179	14.25	true	3.69e-10	3.69e-10
						51	DLG4	17	7093209	3.88e-11	12	10.41	true	3.88e-11	3.88e-11
						52	OMG	17	29621667	6.73e-06	7	5.17	true	6.73e-06	6.73e-06
						53	EFCAB13	17	45401326	6.18e-09	58	8.21	true	6.18e-09	6.18e-09
						53	MRPL45P2	17	45527592	1.88e-06	11	5.73	true	0.40749	0.40749
						53	TBKBP1	17	45772629	6.46e-06	9	5.19	true	1	1
						54	C18orf32	18	47007547	1.43e-06	9	5.84	true	0.01483	1
						54	RPL17-C18orf32	18	47007547	3.22e-06	20	5.49	true	1	0.03526
						54	LIPG	18	47088400	1.13e-16	22	15.95	true	1.13e-16	4.79e-14
						54	MYO5B	18	47349155	7.12e-09	587	8.15	true	1.6e-07	7.12e-09
						55	KRI1	19	10663760	8.22e-09	16	8.09	true	1	1
						55	CDKN2D	19	10677137	6.47e-07	6	6.19	true	1	1
						55	AP1M2	19	10683346	1.41e-14	14	13.85	true	1	0.0613
						55	SLC44A2	19	10736170	7.26e-09	17	8.14	true	1	7.26e-09
						55	ILF3	19	10764936	1.49e-22	13	21.83	true	1	0.00055
						55	QTRT1	19	10812111	2.11e-20	7	19.68	true	0.08268	0.12194
						55	DNM2	19	10828728	5.29e-30	59	29.28	true	1	3.91e-20
						55	MIR638	19	10829079	3e-12	3	11.52	true	1	1
						55	MIR199A1	19	10928101	1.52e-15	2	14.82	true	1	1
						55	MIR6793	19	10939648	1.04e-14	1	13.98	true	1	1
						55	TMED1	19	10942742	3e-38	3	37.52	true	2.04e-05	1
						55	C19orf38	19	10959077	2.69e-12	5	11.57	true	1	1
						55	CARM1	19	10982252	5.71e-22	16	21.24	true	5.66e-09	2.28e-09
						55	YIPF2	19	11033443	5.1e-17	4	16.29	true	0.00055	1
						55	TIMM29	19	11039411	2.06e-16	2	15.69	true	1	1
						55	SMARCA4	19	11094827	2.6e-49	53	48.59	true	2.25e-07	1.33e-08
						55	LDLR	19	11200037	4.29e-182	61	181.37	true	4.29e-182	3.06e-114
						55	MIR6886	19	11224149	3.99e-19	11	18.4	true	1	1
						55	SPC24	19	11258274	4.93e-22	21	21.31	true	0.09071	0.22315
						55	KANK2	19	11274942	1.5e-27	27	26.83	true	2.03e-11	9.36e-08
						55	DOCK6	19	11309968	2.3e-13	50	12.64	true	1.17e-06	4.97e-11
						55	LOC105372273	19	11314303	1.1e-08	12	7.96	true	1	1
						55	TSPAN16	19	11406814	1.01e-06	39	6	true	2.79e-05	2.79e-05
						56	SUGP2	19	19101695	2.6e-12	23	11.58	true	1	1
						56	BORCS8-MEF2B	19	19256375	1.65e-08	33	7.78	true	4.94e-13	4.94e-13
						56	MEF2B	19	19256375	4.42e-08	13	7.35	true	1	0.00023
						56	BORCS8	19	19292684	7.64e-11	21	10.12	true	1	1
						56	NR2C2AP	19	19312219	2.15e-07	11	6.67	true	1	1
						56	NCAN	19	19322781	4.51e-46	63	45.35	true	3.34e-08	1
						56	HAPLN4	19	19366451	7.64e-44	31	43.12	true	0.00271	1
						56	TM6SF2	19	19375173	2.88e-38	41	37.54	true	3.47e-10	-
						56	SUGP1	19	19387321	1.3e-61	57	60.89	true	1.3e-61	1
						56	MAU2	19	19431629	1.77e-46	62	45.75	true	1	1
						56	MIR640	19	19545871	5.63e-22	13	21.25	true	1	1
						56	GATAD2A	19	19576148	2.9e-35	146	34.54	true	1	2.9e-35
						56	TSSK6	19	19625027	1.62e-17	14	16.79	true	4.21e-07	5.68e-10
						56	NDUFA13	19	19627018	1.95e-15	26	14.71	true	6.22e-07	1
						56	YJEFN3	19	19639669	1.99e-10	29	9.7	true	1.99e-05	-
						56	CILP2	19	19649073	1.73e-53	27	52.76	true	1	1
						56	PBX4	19	19672515	2e-31	69	30.7	true	0.31517	1
						56	GMIP	19	19740281	3.83e-50	26	49.42	true	0.00012	2.53e-07
						56	ZNF101	19	19779596	6.15e-45	18	44.21	true	4.1e-07	1.34e-11
						56	ZNF14	19	19821280	1.05e-16	19	15.98	true	1	1
						57	IGSF23	19	45116939	6.5e-13	28	12.19	true	0.10129	0.13339
						57	PVR	19	45147097	2.94e-22	11	21.53	true	0.01315	0.00537
						57	MIR4531	19	45156955	7.57e-16	4	15.12	true	1	1
						57	CEACAM19	19	45174723	8.3e-36	12	35.08	true	1.17e-13	3.93e-13
						57	CEACAM16	19	45202420	4.84e-10	11	9.32	true	0.02141	0.0251
						57	BCL3	19	45251977	1.59e-92	4	91.8	true	4.29e-43	8.16e-54
						57	CBLC	19	45281125	3.69e-30	7	29.43	true	1.78e-06	0.03581
						57	BCAM	19	45312315	1.01e-63	9	63	true	4.59e-05	1.01e-63
						57	NECTIN2	19	45349392	0	39	300	true	0.00014	0.00014
						57	TOMM40	19	45394476	0	28	300	true	6.09e-91	3.3e-82
						57	APOE	19	45409657	0	18	300	true	0	2.37e-36
						57	APOC1	19	45417811	3.05e-238	11	237.52	true	1.28e-16	1.18e-185
						57	APOC1P1	19	45430059	2.85e-55	9	54.55	true	8.3e-12	7.22e-17
						57	APOC4	19	45445494	4.04e-60	17	59.39	true	1	1
						57	APOC4-APOC2	19	45445494	4.79e-60	24	59.32	true	1	1
						57	APOC2	19	45449238	2.1e-60	23	59.68	true	0.0001	1.72e-35
						57	CLPTM1	19	45458480	8.6e-12	35	11.07	true	7.88e-07	4.45e-08
						57	GEMIN7	19	45583162	7.63e-07	5	6.12	true	1	0.16398
						57	LOC105372419	19	45588586	7.63e-07	5	6.12	true	0.69972	0.69972
						57	PPP1R37	19	45596430	9.77e-11	34	10.01	true	1	0.00173
						57	NKPD1	19	45653007	9.66e-12	6	11.02	true	0.00037	1
						57	TRAPPC6A	19	45666185	4.06e-08	6	7.39	true	1	1
						57	VASP	19	46010687	1.2e-09	17	8.92	true	1	1
						57	GIPR	19	46171501	1.52e-07	21	6.82	true	0.03718	3.15e-05
						57	MIR642A	19	46178185	8.14e-08	5	7.09	true	1	1
						57	MIR642B	19	46178189	8.14e-08	5	7.09	true	1	1
						57	QPCTL	19	46195740	3.85e-09	20	8.41	true	6.46e-05	1
						57	BHMG1	19	46236508	3.32e-07	29	6.48	true	1	1
						57	SIX5	19	46268042	1.16e-08	13	7.94	true	1	0.07937
						57	DM1-AS	19	46271053	3.33e-06	12	5.48	true	1	1
						57	DMWD	19	46286263	1.62e-08	21	7.79	true	0.16423	0.13024
						57	RSPH6A	19	46298967	9.23e-10	34	9.04	true	1	6.11e-06
						57	FUT2	19	49199227	2.26e-11	18	10.65	true	1	1
						57	LOC105447645	19	49205706	1.85e-10	17	9.73	true	1	1
						57	MAMSTR	19	49216254	4.47e-14	8	13.35	true	1.99e-11	1.49e-11
						57	RASIP1	19	49223841	1.91e-11	16	10.72	true	1	1
						57	IZUMO1	19	49244144	6.14e-09	22	8.21	true	1	0.13708
						57	FUT1	19	49251267	2.4e-09	22	8.62	true	0.3042	1
						57	FGF21	19	49258815	1.53e-09	3	8.81	true	0.05759	1
						57	RCN3	19	50030874	2.95e-06	7	5.53	true	2.5e-05	3.09e-05
						58	MIR1289-1	20	34041775	2.94e-11	1	10.53	true	2.59e-09	1.14e-05
						58	C20orf173	20	34114798	2.76e-06	7	5.56	true	1	1
						58	ERGIC3	20	34129777	9.49e-09	7	8.02	true	1.69e-06	9.49e-09
						58	FER1L4	20	34146506	3.55e-09	35	8.45	true	0.57966	0.03891
						58	ROMO1	20	34287231	5.68e-07	12	6.25	true	0.00982	1
						58	CNBD2	20	34556502	1.72e-06	24	5.76	true	1	0.01181
						58	NORAD	20	34633539	5.26e-06	4	5.28	true	1	1
						58	SNORD154	20	39343211	6.96e-06	11	5.16	true	0.00119	0.00119
						58	LOC100128988	20	39609352	5.86e-06	61	5.23	true	5.01e-14	5.01e-14
						58	TOP1	20	39657457	6.5e-08	95	7.19	true	4.4e-06	1
						58	PLCG1-AS1	20	39726633	1.2e-12	46	11.92	true	1	1
						58	PLCG1	20	39766160	2.42e-14	50	13.62	true	0.46173	1
						58	MIR6871	20	39797662	1.89e-16	12	15.72	true	2.01e-13	2.01e-13
						58	ZHX3	20	39807088	2.86e-13	126	12.54	true	1	6.12e-11
						58	LPIN3	20	39969492	3.29e-07	54	6.48	true	1	2.22e-06
						58	EMILIN3	20	39988605	6.43e-07	32	6.19	true	1	1
						58	CHD6	20	40030742	1.51e-09	171	8.82	true	1.65e-05	0.00124
						58	HNF4A	20	43029895	1.49e-16	110	15.83	true	1.49e-16	6.76e-13
						59	UBE2L3	22	21922018	3.76e-11	38	10.43	true	3.76e-11	3.76e-11
						59	YDJC	22	21982377	2.9e-07	10	6.54	true	1	1
						59	CCDC116	22	21987085	7.89e-06	7	5.1	true	1	1
						Note: Cond.P1: This is a conditional gene-based association p-value according to statistical significance order. Cond.P2: This is a conditional gene-based association p-value according to tissue-specific pathogenic potential.

## Sheet: Table S14
PubMed hits results of differently significant genes of height						Conditional gene-based association test results
Gene	P1	P2	Score	PubMedID		Group	Gene	Chromosome	StartPosition	OriginalP	#SNP	RankingScore	Select	Cond.P1	Cond.P2
By selective expression ranking						1	PRKCZ	1	2036154	1.21e-19	72	18.92	true	1.21e-19	1.21e-19
ACSS2	2.08e-10	1.13e-22	443.205			1	FAAP20	1	2123333	5.11e-19	11	18.29	true	0.01778	0.01778
ANAPC10	0.07494	1.56e-33	392.412			2	H6PD	1	9299902	3.52e-18	29	17.45	true	3.52e-18	3.52e-18
BAG6	0.32034	6.48e-19	473.373			3	CROCC	1	17248444	7.05e-37	22	36.15	true	0.01304	0.00833
BCAS3	0.01194	7.86e-22	468.185			3	MFAP2	1	17300998	9.42e-46	13	45.03	true	9.42e-46	9.42e-46
C9orf3	1.22e-09	1.88e-22	515.856			3	ATP13A2	1	17312452	6.82e-37	14	36.17	true	1	1
CDC14B	0.04203	2.42e-22	422.579			3	SDHB	1	17345224	2.22e-27	38	26.65	true	1	1
CENPW	1	1.41e-32	274.034			3	PADI2	1	17393255	4.16e-23	75	22.38	true	7.87e-05	7.87e-05
CHCHD7	0.01672	4.9e-40	355.045	25931611,24962532,24636660,23758625		4	LACTBL1	1	23279535	3.43e-17	11	16.46	true	0.00018	0.00018
CTDSP1	4.22e-05	2.15e-22	411.971			4	HTR1D	1	23518387	6.24e-18	5	17.2	true	6.24e-18	6.24e-18
DDR1	1	1.67e-18	494.116			5	SLFNL1-AS1	1	41480261	6.35e-20	52	19.2	true	1	1
DNMT3A	1.27e-11	4.64e-49	407.006	30978477,28475857,28445388,27701732,27048912,26866722,26087427,24614070,22957049		5	SLFNL1	1	41481268	1.15e-22	23	21.94	true	0.04164	0.04164
ECM2	1	7.19e-18	429.704			5	SCMH1	1	41492870	1.26e-23	164	22.9	true	1.26e-23	1.26e-23
EIF2AK3	1	6.06e-25	305.22	23644647		6	PKN2	1	89149826	2.3e-19	139	18.64	true	1.31e-15	2.3e-19
EIF4E2	5.45e-11	3.21e-20	376.999	30599253		6	FAM69A	1	93307716	2.29e-19	73	18.64	true	2.29e-19	1.3e-15
EIF6	0.1019	5.01e-22	285.225			7	BOLA1	1	149871134	6.17e-22	5	21.21	true	1	1
EPB41L1	7.75e-14	3.67e-49	563.792			7	SV2A	1	149874871	2.18e-59	11	58.66	true	2.18e-59	1.8e-11
FAM133B	1	1.98e-30	434.306			7	SF3B4	1	149895208	3.56e-45	6	44.45	true	1	1
FILIP1	0.13517	1.51e-33	401.899			7	MTMR11	1	149900542	7.2e-49	7	48.14	true	0.00238	7.2e-49
FKBP5	1.32e-11	1.07e-19	372.2	19254810		7	OTUD7B	1	149912228	2.19e-27	17	26.66	true	2.03e-07	1.11e-07
FRS2	4.1e-14	1.95e-17	412.789			7	ANP32E	1	150190716	2.65e-20	13	19.58	true	3.67e-14	2.04e-15
FUBP3	0.00532	5.18e-27	318.529			8	DNM3	1	171810617	3.08e-70	414	69.51	true	3.08e-70	3.08e-70
GATAD2A	0.21017	2.66e-17	437.175			8	DNM3OS	1	172106018	5.03e-34	11	33.3	true	1	1
HFE	1	8.52e-18	403.152	30998689,29850496,29762670,29195602,28704940,25229611,24331117,23964954,20490880,20478760,20169381,18460494		8	MIR214	1	172107937	7.43e-35	6	34.13	true	1	1
HIST1H2BD	2.28e-05	1.08e-18	308.96			8	MIR3120	1	172107947	7.43e-35	6	34.13	true	1	1
HMGA1	1	3.27e-28	361.185	25366846,25090094,20546612,20189936		9	COLGALT2	1	183904965	7.03e-49	176	48.15	true	7.03e-49	3.53e-12
INSR	2.53e-15	9.65e-19	413.57	30687385,26262567,26089371,25358339,18716398		9	TSEN15	1	184020784	3.4e-41	18	40.47	true	0.00025	3.4e-41
ITIH3	0.00021	7.66e-25	442.548			10	TGFB2	1	218518625	2.25e-35	101	34.65	true	2.92e-06	2.25e-35
LIN28B	1	8.92e-34	122.273	27338933,23449627,23354108,23152804,22882789,22174699,21102462,20962026,20512147,20398887,20303062,19448623,19448622,19448620		10	MIR548F3	1	218610974	1.13e-51	743	50.95	true	1.13e-51	1.13e-51
MFGE8	4.6e-08	1.66e-17	466.614			10	TGFB2-OT1	1	218615967	6.08e-23	15	22.22	true	1	1
MTMR11	0.00238	7.2e-49	427.552	30970347		11	ZNF678	1	227751219	6.4e-21	96	20.19	true	6.4e-21	0.00014
MYO9A	3.11e-16	5.56e-18	444.953			11	JMJD4	1	227918889	1.56e-18	10	17.81	true	1	1
NCAPG	0.00268	2.82e-77	315.748	30265593,27925399,26272623,26260584,25935543,25931611,24707981,23418885,23418579,23226511,22808074,22615965,22035007,20647382		11	SNAP47	1	227923395	5.33e-20	39	19.27	true	0.00132	5.33e-20
NCOA1	1.7e-08	3.72e-25	376.643			12	PXDN	2	1635658	3.03e-19	94	18.52	true	3.03e-19	3.03e-19
NCOR2	1.82e-05	3.96e-24	448.777			13	KLHL29	2	23608297	2.56e-20	403	19.59	true	5.37e-06	1.22e-05
NECAB3	1	2.45e-18	430.139			13	MFSD2B	2	24232956	2.6e-21	15	20.59	true	1.13e-15	5.77e-14
NHEJ1	0.00305	4.68e-28	389.548			13	WDCP	2	24252205	7.46e-21	16	20.13	true	1	1
NMT1	7.75e-05	2.48e-21	396.835			13	NCOA1	2	24807345	6.25e-43	136	42.2	true	1.7e-08	3.72e-25
P4HA2	1	1.12e-22	438.683			13	PTRHD1	2	25013135	2.18e-38	10	37.66	true	0.30746	0.00043
PITX1	1	2.67e-19	410.528			13	CENPO	2	25015983	8.6e-35	31	34.07	true	1	0.04027
PKN2	1.31e-15	2.3e-19	416.443			13	ADCY3	2	25042038	3.21e-51	134	50.49	true	2.58e-24	1.95e-16
PPIF	0.00034	2.79e-24	312.015			13	DNAJC27	2	25166504	2.23e-31	27	30.65	true	1	1
PPM1B	0.00833	3.06e-17	400.923			13	DNAJC27-AS1	2	25194980	1.37e-32	65	31.86	true	1	1
RBM39	1	2.03e-21	473.378			13	EFR3B	2	25265331	5.47e-54	77	53.26	true	5.47e-54	1
SNAP47	0.00132	5.33e-20	440.037			13	POMC	2	25383721	3.03e-28	10	27.52	true	1	0.00081
SOCS2	0.03501	1.32e-30	385.009	26304632,24905066,23354108,22886280,22768656,21757498,20951296,19864454,19266077,17469064		13	LINC01381	2	25427181	4.42e-44	3	43.35	true	0.06381	0.06381
SOX5	7.85e-17	7.27e-19	473.758			13	DNMT3A	2	25504320	4.64e-49	53	48.33	true	1.27e-11	4.64e-49
STRADA	1	8.36e-45	420.141			14	LTBP1	2	33359663	2.57e-36	599	35.59	true	2.57e-36	2.57e-36
TGFB2	2.92e-06	2.25e-35	292.436	28692738,25765547,24253421		15	PPM1B	2	44395941	3.06e-17	50	16.51	true	0.00833	3.06e-17
TNXB	0.15113	4.85e-22	428.339			15	CAMKMT	2	44589042	1.15e-27	407	26.94	true	1.15e-27	2.55e-14
TSC2	1.05e-10	1.21e-18	445.693	30336374		15	SOCS5	2	46926348	2.11e-23	77	22.67	true	2.89e-16	1.61e-13
TSEN15	0.00025	3.4e-41	363.227	28744006		16	EFEMP1	2	56093096	1.6e-85	52	84.8	true	1.6e-85	1.6e-85
UQCC1	1.18e-12	9.12e-65	457.036			16	MIR217HG	2	56190540	1.59e-39	93	38.8	true	2.59e-11	2.59e-11
VTA1	5.1e-08	7.9e-18	303.698			17	DYSF	2	71693831	7.42e-22	274	21.13	true	7.42e-22	7.42e-22
ZFAS1	1	3.02e-28	364.802			18	LOC101928371	2	88838237	5.09e-29	27	28.29	true	5.09e-29	5.09e-29
By p-value ranking						18	EIF2AK3	2	88856257	6.06e-25	32	24.22	true	1	6.06e-25
ACBD4	1.35e-23	0.30497	337.792			18	LOC101928403	2	88927346	4.87e-22	7	21.31	true	0.82325	0.82325
ADCY3	2.58e-24	1.95e-16	372.349	25953783,25044758,23449627		18	RPIA	2	88991175	2.06e-17	59	16.69	true	1	1
ANKS1A	1.19e-57	5.74e-09	211.517			18	ANKRD36BP2	2	89065418	2.56e-20	19	19.59	true	0.1343	0.07551
ATP6V1G2-DDX39B	9.59e-18	1	261.258			19	GLI2	2	121554866	2.23e-19	192	18.65	true	2.23e-19	2.23e-19
C17orf67	5.67e-18	1	343.473	23354108,19266077		20	DIRC3	2	218148745	2.14e-31	508	30.67	true	2.45e-26	2.43e-28
CAMKMT	1.15e-27	2.55e-14	356.828	23825544		20	PNKD	2	219187901	2.79e-17	34	16.55	true	8.29e-11	1.49e-11
CATSPER3	5.47e-22	1	183.398			20	CTDSP1	2	219264477	2.15e-22	8	21.67	true	4.22e-05	2.15e-22
CCDC78	5.09e-20	0.11057	346.63			20	MIR26B	2	219267368	7.5e-21	4	20.13	true	1	1
CDK5RAP1	5.35e-30	5.97e-12	365.232			20	VIL1	2	219283837	7.56e-28	14	27.12	true	1	1
CENPP	9.52e-20	0.00081	286.512			20	USP37	2	219314973	7.72e-29	68	28.11	true	1.85e-26	4.22e-07
COLGALT2	7.03e-49	3.53e-12	318.206			20	CNOT9	2	219433302	1.2e-23	27	22.92	true	1	1
DOT1L	6.48e-18	0.00045	353.261	23845519,23423242,23354108,19266077		20	PLCD4	2	219472487	1.07e-19	20	18.97	true	0.02721	0.3895
EFR3B	5.47e-54	1	218.716			20	ZNF142	2	219502639	4.02e-23	26	22.4	true	0.0877	1
FAM69A	2.29e-19	1.3e-15	169.655			20	BCS1L	2	219524378	4.04e-22	12	21.39	true	0.37791	1.48e-06
GABBR1	4.98e-19	1.57e-16	365.474			20	RNF25	2	219528586	4.21e-21	19	20.38	true	1	1
GDF5	4.27e-134	7.97e-11	333.978	31053729,30985523,30660009,28747750,28671685,25281659,24636660,22905146,21642387,21360499,21233139,20546612,20499385,19926342,19029166,18193045		20	STK36	2	219536748	2.61e-21	22	20.58	true	0.00537	0.00413
HIST1H1A	1.97e-22	1	210.746			20	TTLL4	2	219575567	3.97e-21	42	20.4	true	0.005	0.0015
HIST1H2AC	1.78e-24	1	283.191			20	CYP27A1	2	219646471	6.45e-20	25	19.19	true	0.01201	0.01845
HIST1H2BF	4.66e-79	1	262.948			20	CFAP65	2	219898413	2.67e-31	29	30.57	true	1	1
HLA-C	1.76e-50	5.55e-06	292.905			20	IHH	2	219919141	8.11e-36	18	35.09	true	8.11e-36	0.00922
IHH	8.11e-36	0.00922	264.467	29155992,28146470,24251138,23992905,22914739,22475139,20400458,18391952,15754734,14612457,12525541,9973910		20	MIR3131	2	219923409	1.68e-35	9	34.78	true	1	1
MAP3K3	1.79e-58	2.42e-05	338.037	26304632,22021425		20	NHEJ1	2	219940045	3.75e-35	77	34.43	true	0.00305	4.68e-28
PPARD	1.11e-20	3.81e-16	295.865	25366846,19818126,19383774		20	SLC23A3	2	220026180	2.5e-29	12	28.6	true	1	1.75e-05
SDR16C5	1.27e-63	5.43e-09	211.804	24962532,23758625		20	CNPPD1	2	220036618	4.98e-31	17	30.3	true	0.00118	1
SLC22A4	7.42e-41	0.00058	237.814	16469794		20	RETREG2	2	220043430	6.94e-21	12	20.16	true	1	1
SOCS2-AS1	7.27e-34	1.86e-06	348.219			21	LINC00471	2	232373136	7.86e-25	13	24.1	true	1.51e-19	3.42e-19
SV2A	2.18e-59	1.8e-11	264.454	30970347,23354108,21194605,19266077		21	NPPC	2	232786803	6.58e-33	6	32.18	true	1.58e-34	5.6e-22
TSSK6	3.56e-21	1	231.607			21	DIS3L2	2	232826292	2.31e-70	337	69.64	true	2.31e-70	2.31e-70
USP37	1.85e-26	4.22e-07	379.549	29717269		21	ALPP	2	233243243	7.46e-19	10	18.13	true	0.09686	4.9e-05
VARS2	3.16e-41	6.19e-16	325.701	29137650		21	EIF4E2	2	233415515	1.55e-17	46	16.81	true	5.45e-11	3.21e-20
ZCCHC24	4.33e-28	1.31e-08	268.816			22	DOCK3	3	50712671	7.6e-22	327	21.12	true	8.64e-17	1.25e-16
ZNF367	1.99e-27	1	136.488			22	ITIH3	3	52828783	7.66e-25	35	24.12	true	0.00021	7.66e-25
ZNF678	6.4e-21	0.00014	331.916			22	ITIH4	3	52847005	3.7e-30	25	29.43	true	1.16e-05	1.51e-10
ZNFX1	7.99e-29	0.00025	269.408	25281659		22	ITIH4-AS1	3	52857950	3.48e-25	13	24.46	true	1	1
Note: P1: This is a conditional gene-based association p-value according to statistical significance order. P2: This is a conditional gene-based association p-value according to tissue-specific pathogenic potential. Score:The gene's selective-expression score. The papers co-mentioning the gene and diseases/traits in the titles or abstracts in PubMed database were searched by the API function.						22	TMEM110-MUSTN1	3	52867130	3.54e-34	51	33.45	true	1	0.09791
						22	MUSTN1	3	52867130	7.44e-18	7	17.13	true	1	0.08067
						22	TMEM110	3	52870771	1.28e-34	49	33.89	true	1.28e-34	1.28e-34
						22	MIR8064	3	52880478	6.44e-25	8	24.19	true	1	1
						22	SFMBT1	3	52937582	1.4e-30	76	29.85	true	0.302	6.17e-05
						22	RFT1	3	53122500	5.76e-26	46	25.24	true	0.00391	0.0016
						22	CCDC66	3	56591183	4.94e-21	51	20.31	true	1.88e-16	4.12e-17
						23	RYBP	3	72423743	6.45e-21	28	20.19	true	6.45e-21	6.45e-21
						24	ZBTB20	3	114033346	2.76e-24	555	23.56	true	2.76e-24	2.76e-24
						25	HMCES	3	128997816	2.75e-24	9	23.56	true	1	1
						25	H1FX-AS1	3	129035113	5.51e-25	8	24.26	true	5.51e-25	5.51e-25
						26	MSL2	3	135867759	4.87e-18	13	17.31	true	4.87e-18	4.87e-18
						27	ZBTB38	3	141121190	6.51e-156	102	155.19	true	6.51e-156	6.51e-156
						27	RASA2	3	141205888	5.79e-67	48	66.24	true	1	1
						28	FNDC3B	3	171758343	4.72e-52	312	51.33	true	4.72e-52	4.72e-52
						28	GHSR	3	172165332	2.43e-22	21	21.62	true	0.00138	0.20686
						28	TNFSF10	3	172235144	2.54e-18	62	17.6	true	5.23e-06	6.65e-08
						29	IGF2BP2	3	185360918	2.41e-23	83	22.62	true	2.41e-23	2.41e-23
						29	IGF2BP2-AS1	3	185431039	2.48e-17	13	16.61	true	1	1
						30	TMEM129	4	1717678	1.85e-17	23	16.73	true	0.60657	0.60657
						30	TACC3	4	1723216	3.61e-18	50	17.44	true	3.61e-18	3.61e-18
						31	CPZ	4	8594386	2.83e-18	29	17.55	true	2.83e-18	2.83e-18
						32	FAM184B	4	17633708	6.23e-47	114	46.21	true	1	1
						32	DCAF16	4	17802277	2.07e-75	21	74.68	true	1	1
						32	NCAPG	4	17812435	2.82e-77	38	76.55	true	0.00268	2.82e-77
						32	LCORL	4	17882217	3.41e-104	148	103.47	true	3.41e-104	1.01e-25
						33	PRKG2	4	82008523	2.28e-34	100	33.64	true	2.28e-34	2.28e-34
						34	HHIP-AS1	4	145564067	5.63e-109	6	108.25	true	1	1
						34	HHIP	4	145567147	1.69e-118	65	117.77	true	1.69e-118	5.75e-67
						34	ANAPC10	4	145915726	1.56e-33	27	32.81	true	0.07494	1.56e-33
						34	ABCE1	4	146019155	3.44e-35	9	34.46	true	8.99e-14	2.09e-06
						34	OTUD4	4	146080288	5.88e-26	12	25.23	true	1	0.01279
						35	NPR3	5	32711437	5.48e-43	104	42.26	true	5.48e-43	5.48e-43
						36	GHR	5	42565965	6.15e-18	193	17.21	true	6.15e-18	6.15e-18
						37	MEF2C-AS1	5	88185429	7e-22	307	21.15	true	7e-22	7e-22
						38	CEP120	5	122680578	4.46e-21	122	20.35	true	4.46e-21	4.46e-21
						39	CDC42SE2	5	130599701	1.59e-20	52	19.8	true	0.00198	0.00259
						39	MEIKIN	5	131142683	1.55e-17	60	16.81	true	0.00039	0.00039
						39	ACSL6	5	131285666	1.62e-23	62	22.79	true	0.15624	0.00027
						39	IL3	5	131396346	5.61e-19	14	18.25	true	1	1
						39	CSF2	5	131409484	1.76e-20	17	19.75	true	1	0.00725
						39	P4HA2	5	131528303	1.12e-22	34	21.95	true	1	1.12e-22
						39	PDLIM4	5	131593350	1e-33	18	33	true	0.00035	0.43499
						39	SLC22A4	5	131630144	7.42e-41	78	40.13	true	7.42e-41	0.00058
						39	MIR3936HG	5	131646968	2.98e-39	81	38.53	true	0.50068	0.50068
						39	MIR3936	5	131701181	1.14e-28	4	27.94	true	1	1
						39	SLC22A5	5	131705400	1.95e-39	32	38.71	true	0.04426	1.27e-12
						39	C5orf56	5	131746464	5.67e-37	125	36.25	true	2.2e-06	0.00021
						39	IRF1	5	131817300	6.08e-22	29	21.22	true	0.02245	0.00149
						39	CATSPER3	5	134303595	2.29e-29	35	28.64	true	5.47e-22	1
						39	PITX1	5	134363423	8.13e-24	14	23.09	true	1	2.67e-19
						39	C5orf66	5	134368969	2.88e-22	317	21.54	true	5.75e-07	5.75e-07
						39	C5orf66-AS1	5	134374520	1.22e-24	7	23.91	true	1	1
						40	SLIT3	5	168088737	3.1e-22	905	21.51	true	8.72e-18	3.6e-18
						40	FGF18	5	170846666	1.49e-23	20	22.83	true	5.25e-19	8.42e-19
						40	SMIM23	5	171212875	1.7e-17	20	16.77	true	1.74e-14	1.74e-14
						40	FBXW11	5	171288555	9.54e-33	86	32.02	true	9.54e-33	6.22e-27
						40	LOC285593	5	173006636	2.17e-24	33	23.66	true	5.8e-20	5.8e-20
						40	UIMC1	5	176332005	9.65e-20	63	19.02	true	2.83e-11	2.15e-10
						40	FGFR4	5	176516550	1.65e-28	10	27.78	true	9.9e-13	1.36e-12
						40	NSD1	5	176560832	8.58e-31	61	30.07	true	6.11e-25	8.58e-31
						40	PRELID1	5	176730762	3.04e-17	5	16.52	true	0.35896	0.35279
						40	GFPT2	5	179727689	7.53e-23	46	22.12	true	8.4e-19	6.8e-19
						41	RREB1	6	7108085	3.09e-25	86	24.51	true	7.13e-20	3.09e-25
						41	BMP6	6	7726331	3.38e-47	209	46.47	true	3.38e-47	1.8e-37
						42	ID4	6	19837600	1.84e-17	6	16.73	true	1.84e-17	1.84e-17
						43	HIST1H1A	6	26017259	1.87e-18	12	17.73	true	1.97e-22	1
						43	HIST1H3A	6	26020717	3.47e-21	9	20.46	true	0.0002	1.62e-12
						43	HIST1H4A	6	26021906	1.76e-21	9	20.75	true	1.3e-10	1
						43	HIST1H3B	6	26031816	4.82e-22	10	21.32	true	1	0.59017
						43	HIST1H2AB	6	26033319	1.62e-22	9	21.79	true	1.38e-08	1
						43	HIST1H2BB	6	26043454	4.86e-20	6	19.31	true	1	1
						43	HIST1H1C	6	26055967	3.45e-23	6	22.46	true	1	1
						43	LOC108783645	6	26086517	4.48e-22	17	21.35	true	1	1
						43	HFE	6	26087508	6.87e-25	23	24.16	true	1	8.52e-18
						43	HIST1H4C	6	26104175	9.33e-33	21	32.03	true	0.04147	1
						43	HIST1H1T	6	26107639	7.52e-32	23	31.12	true	1	1
						43	HIST1H2BC	6	26123694	1.24e-20	17	19.91	true	1	1
						43	HIST1H2AC	6	26124372	7.57e-31	18	30.12	true	1.78e-24	1
						43	HIST1H1E	6	26156558	4.94e-47	7	46.31	true	0.60397	0.36374
						43	HIST1H2BD	6	26158348	3.93e-48	15	47.41	true	2.28e-05	1.08e-18
						43	HIST1H2BE	6	26184023	9e-41	9	40.05	true	3.72e-08	0.02282
						43	HIST1H4D	6	26188937	1.1e-40	11	39.96	true	1	0.86022
						43	HIST1H3D	6	26197011	4.66e-79	16	78.33	true	1	6.8e-09
						43	HIST1H2AD	6	26199011	4.66e-79	15	78.33	true	1	1
						43	HIST1H2BF	6	26199786	4.66e-79	15	78.33	true	4.66e-79	1
						43	HIST1H4E	6	26204872	2.12e-77	13	76.67	true	0.00753	1
						43	HIST1H3E	6	26225382	1.4e-65	5	64.85	true	1	1
						43	HIST1H1D	6	26234439	1.82e-65	10	64.74	true	3.22e-09	2.62e-10
						43	HIST1H4F	6	26240653	4.34e-58	12	57.36	true	1	0.00011
						43	HIST1H3F	6	26250369	1.64e-42	5	41.79	true	1	1
						43	HIST1H2BH	6	26251878	1.42e-43	4	42.85	true	0.10665	0.00033
						43	HIST1H3G	6	26271145	5.25e-53	13	52.28	true	1	1
						43	HIST1H2BI	6	26273203	1.4e-51	10	50.85	true	0.1124	0.0002
						43	HIST1H4H	6	26285353	6.94e-52	16	51.16	true	5.93e-05	1
						43	BTN1A1	6	26501494	1.57e-21	18	20.8	true	3.66e-14	1.49e-08
						43	HMGN4	6	26538571	2.36e-17	18	16.63	true	1	1.07e-15
						43	LINC01623	6	28827401	3.09e-21	13	20.51	true	1	1
						43	HCG14	6	28864306	4.13e-18	9	17.38	true	1	8.48e-05
						43	LINC01556	6	28911560	6.96e-24	10	23.16	true	0.00208	0.00208
						43	HCG15	6	28953624	3.5e-24	15	23.46	true	1	1.06e-15
						43	ZNF311	6	28962561	4.43e-20	24	19.35	true	1.87e-05	5.99e-08
						43	LOC100129636	6	29003797	6.58e-25	44	24.18	true	4.16e-09	4.16e-09
						43	OR2W1	6	29011989	4.21e-21	16	20.38	true	1	1
						43	OR2B3	6	29053984	1.65e-22	9	21.78	true	0.06944	0.06944
						43	OR2J1	6	29068619	7.44e-20	13	19.13	true	1	1
						43	OR2J3	6	29079586	1.99e-23	18	22.7	true	1	2.27e-12
						43	LOC101929006	6	29191749	8.28e-24	58	23.08	true	1.09e-17	1.09e-17
						43	OR14J1	6	29274466	1.77e-22	14	21.75	true	1	1
						43	OR5V1	6	29323006	7.26e-21	11	20.14	true	1	1
						43	GABBR1	6	29570004	3.82e-17	28	16.42	true	4.98e-19	1.57e-16
						43	MOG	6	29624757	3.65e-18	45	17.44	true	8.74e-08	0.00359
						43	HCG4	6	29758807	1.39e-17	39	16.86	true	9.43e-06	3.49e-06
						43	DDR1	6	30856464	1.67e-18	36	17.78	true	1	1.67e-18
						43	VARS2	6	30882107	1.14e-18	47	17.94	true	3.16e-41	6.19e-16
						43	DPCR1	6	30908776	1.37e-17	27	16.86	true	1	1.45e-08
						43	HCG21	6	30913755	1.96e-17	20	16.71	true	1	1
						43	MUC22	6	30973728	2.91e-42	136	41.54	true	1	0.00012
						43	HCG22	6	31021226	1.88e-50	40	49.72	true	1	1
						43	PSORS1C1	6	31082607	9.71e-38	154	37.01	true	0.00049	0.50765
						43	PSORS1C2	6	31105310	1.21e-26	42	25.92	true	1	1
						43	CCHCR1	6	31110215	3.34e-41	88	40.48	true	1.26e-08	4.86e-14
						43	TCF19	6	31126302	2.97e-54	53	53.53	true	1.3e-14	1
						43	POU5F1	6	31132113	4.36e-47	44	46.36	true	1.24e-09	1
						43	HCG27	6	31165536	1.37e-33	32	32.86	true	4.76e-14	1
						43	HLA-C	6	31236525	1.01e-64	101	64	true	1.76e-50	5.55e-06
						43	HLA-B	6	31321642	1.98e-38	24	37.7	true	1	1.08e-14
						43	MIR6891	6	31323000	3.54e-42	65	41.45	true	3.98e-13	3.98e-13
						43	LOC101929072	6	31362065	1.15e-40	41	39.94	true	1	1
						43	MICA	6	31371343	3.99e-39	67	38.4	true	4.52e-08	2.13e-15
						43	LINC01149	6	31409443	6.85e-30	32	29.16	true	1	1
						43	HCP5	6	31430956	3.44e-30	39	29.46	true	1	4.42e-08
						43	HCG26	6	31439005	5.53e-36	46	35.26	true	1	1
						43	MICB	6	31465826	6.44e-26	76	25.19	true	1	1
						43	MCCD1	6	31496738	4.7e-36	26	35.33	true	0.00245	0.33935
						43	DDX39B	6	31497995	5.83e-40	54	39.23	true	0.09774	8.54e-10
						43	ATP6V1G2-DDX39B	6	31497995	6.17e-40	59	39.21	true	9.59e-18	1
						43	SNORD117	6	31504150	5.84e-40	22	39.23	true	3.21e-10	3.21e-10
						43	SNORD84	6	31508877	1.98e-38	30	37.7	true	1	1
						43	DDX39B-AS1	6	31510080	9.69e-31	31	30.01	true	1	0.18683
						43	ATP6V1G2	6	31512227	3.62e-28	23	27.44	true	1	1
						43	NFKBIL1	6	31515352	4.02e-39	31	38.4	true	1	5.09e-09
						43	LTA	6	31540070	2.7e-26	17	25.57	true	9.93e-07	0.97257
						43	TNF	6	31543343	7.37e-26	17	25.13	true	0.12573	1
						43	NCR3	6	31557050	2.87e-22	13	21.54	true	5.77e-09	6.07e-08
						43	AIF1	6	31583776	6.44e-47	13	46.19	true	1	0.00124
						43	PRRC2A	6	31588449	9.82e-44	38	43.01	true	1	1
						43	SNORA38	6	31590855	5.66e-40	12	39.25	true	1	1
						43	MIR6832	6	31601563	5.55e-52	16	51.26	true	1.11e-24	1.11e-24
						43	BAG6	6	31606804	2.25e-45	31	44.65	true	0.32034	6.48e-19
						43	APOM	6	31623670	1.71e-46	20	45.77	true	1	1
						43	C6orf47	6	31626074	6.7e-26	15	25.17	true	1	0.03476
						43	GPANK1	6	31629005	7.58e-32	20	31.12	true	1	0.29195
						43	CSNK2B	6	31633656	9.36e-34	24	33.03	true	1	1
						43	LY6G5B	6	31638727	9.41e-34	17	33.03	true	0.03343	1
						43	LY6G5C	6	31644460	3.49e-26	15	25.46	true	1	1
						43	MPIG6B	6	31691120	3.97e-26	13	25.4	true	0.001	0.001
						43	DDAH2	6	31694813	2.08e-21	8	20.68	true	0.08377	1
						43	CLIC1	6	31698357	1.81e-26	8	25.74	true	1	1
						43	MSH5	6	31707724	4.45e-30	18	29.35	true	1	0.00037
						43	MSH5-SAPCD1	6	31707724	4.45e-30	19	29.35	true	1	1
						43	LSM2	6	31765168	2.37e-24	7	23.63	true	1	1.3e-05
						43	HSPA1L	6	31777395	7.78e-23	5	22.11	true	5.01e-06	1
						43	C6orf48	6	31802691	3.61e-22	13	21.44	true	1	1
						43	SLC44A4	6	31830969	7.43e-24	22	23.13	true	0.0109	1
						43	EHMT2	6	31847535	1.31e-25	15	24.88	true	1	0.53892
						43	ZBTB12	6	31867393	9.17e-30	3	29.04	true	1	1
						43	C2	6	31895253	1.38e-38	27	37.86	true	0.00509	0.00904
						43	CFB	6	31913720	1.46e-27	19	26.84	true	1	1
						43	NELFE	6	31919863	9.66e-29	23	28.02	true	1	0.0061
						43	MIR1236	6	31924615	3.7e-27	13	26.43	true	1	1
						43	SKIV2L	6	31926580	5.84e-29	16	28.23	true	6e-10	1
						43	DXO	6	31937587	1.23e-21	6	20.91	true	1	8.55e-12
						43	STK19	6	31939645	3.18e-31	9	30.5	true	0.00073	1
						43	C4A	6	31949833	2.47e-36	3	35.61	true	1	0.00248
						43	LOC110384692	6	31949833	2.47e-36	3	35.61	true	1	1
						43	C4B_2	6	31982571	1.98e-50	5	49.7	true	1	1
						43	C4B	6	31982571	1.98e-50	5	49.7	true	3.06e-14	1
						43	CYP21A2	6	32006092	1.47e-28	4	27.83	true	1	1
						43	TNXB	6	32008931	6.16e-48	46	47.21	true	0.15113	4.85e-22
						43	ATF6B	6	32083044	5.77e-24	10	23.24	true	3.17e-07	1
						43	PRRT1	6	32116139	5.16e-27	9	26.29	true	1	1
						43	LOC100507547	6	32120578	1.86e-24	6	23.73	true	1	1
						43	PPT2	6	32121775	8.32e-36	9	35.08	true	1	6.09e-07
						43	PPT2-EGFL8	6	32121775	7.7e-36	15	35.11	true	2.1e-15	1
						43	EGFL8	6	32132381	1.29e-32	9	31.89	true	1	1
						43	AGPAT1	6	32135982	3.14e-35	21	34.5	true	1	0.01217
						43	MIR6721	6	32137806	1.49e-32	7	31.83	true	1	1
						43	RNF5	6	32146161	9.98e-31	19	30	true	1	1
						43	RNF5P1	6	32146231	9.98e-31	19	30	true	1	1
						43	MIR6833	6	32147592	9.98e-31	19	30	true	1	1
						43	AGER	6	32148744	3.6e-30	24	29.44	true	1	1
						43	PBX2	6	32152509	5.06e-32	21	31.3	true	0.00019	1
						43	GPSM3	6	32158542	2.44e-24	16	23.61	true	0.00434	1
						43	NOTCH4	6	32162619	8.54e-23	85	22.07	true	0.00389	0.76351
						43	LOC101929163	6	32222949	4.13e-24	380	23.38	true	0.0182	0.0182
						43	C6orf10	6	32260474	3.47e-21	214	20.46	true	1	0.03119
						43	HLA-DRA	6	32407618	7.96e-19	74	18.1	true	0.09863	1
						43	HLA-DQB1	6	32627240	2.29e-17	12	16.64	true	0.03321	0.0113
						43	HMGA1	6	34206567	4.15e-43	3	42.38	true	1	3.27e-28
						43	SMIM29	6	34214156	5.07e-44	2	43.3	true	6.04e-33	6.04e-33
						43	RPS10-NUDT3	6	34254972	1.14e-22	56	21.94	true	2.57e-09	3.07e-05
						43	NUDT3	6	34254972	1.14e-22	46	21.94	true	4.74e-05	1
						43	RPS10	6	34385230	1.51e-19	8	18.82	true	1	2.06e-06
						43	SPDEF	6	34505578	9.83e-19	18	18.01	true	2.31e-12	0.00056
						43	C6orf106	6	34555056	3.45e-62	78	61.46	true	2.08e-23	9.12e-34
						43	LOC101929243	6	34664721	1.19e-30	3	29.92	true	1	1
						43	SNRPC	6	34724870	2.64e-18	22	17.58	true	1.36e-09	1
						43	UHRF1BP1	6	34759793	3.26e-40	65	39.49	true	1	3.48e-15
						43	ANKS1A	6	34857037	1.19e-71	189	70.93	true	1.19e-57	5.74e-09
						43	SCUBE3	6	35181838	1.91e-28	30	27.72	true	1	5.54e-14
						43	ZNF76	6	35227490	2.01e-46	44	45.7	true	1	4.89e-07
						43	DEF6	6	35265594	6.06e-36	26	35.22	true	1	0.00015
						43	PPARD	6	35310334	4.16e-64	77	63.38	true	1.11e-20	3.81e-16
						43	FANCE	6	35420137	1.3e-18	26	17.89	true	1	0.05209
						43	TEAD3	6	35441373	1.93e-22	22	21.72	true	1	3.53e-11
						43	TULP1	6	35465650	1.02e-18	25	17.99	true	1.78e-07	2.4e-15
						43	FKBP5	6	35548333	1.66e-28	63	27.78	true	1.32e-11	1.07e-19
						43	LOC285847	6	35694538	1.02e-20	8	19.99	true	1	1
						43	ARMC12	6	35704808	8.38e-23	11	22.08	true	0.00312	0.26941
						43	CLPSL1	6	35748793	1.43e-28	24	27.84	true	4.25e-12	0.00245
						43	CLPS	6	35762758	1.19e-19	14	18.92	true	1	7.48e-07
						43	SLC26A8	6	35911290	7.47e-21	52	20.13	true	0.00164	2.98e-06
						44	SUPT3H	6	44794466	7.66e-18	546	17.12	true	7.66e-18	7.66e-18
						45	LOC101928540	6	76092901	4.63e-35	49	34.33	true	4.63e-35	4.63e-35
						45	FILIP1	6	76166105	1.51e-33	137	32.82	true	0.13517	1.51e-33
						45	SENP6	6	76311224	2.91e-27	100	26.54	true	0.24626	0.24626
						45	MYO6	6	76458908	2.56e-23	137	22.59	true	1	1
						45	BCKDHB	6	80816326	3.22e-25	305	24.49	true	1.03e-20	1.56e-21
						46	LIN28B-AS1	6	105384168	1.13e-39	3	38.95	true	1.13e-39	1.13e-39
						46	LIN28B	6	105404922	8.92e-34	39	33.05	true	1	8.92e-34
						47	CENPW	6	126660934	4.43e-40	53	39.35	true	1	1.41e-32
						47	MIR588	6	126805776	8.33e-44	6	43.08	true	8.33e-44	8.33e-44
						47	L3MBTL3	6	130340788	4.07e-32	135	31.39	true	3.5e-26	4.07e-32
						48	VTA1	6	142468298	7.9e-18	76	17.1	true	5.1e-08	7.9e-18
						48	ADGRG6	6	142623055	8.35e-57	100	56.08	true	8.35e-57	8.35e-57
						48	LOC153910	6	142847591	1.64e-55	128	54.79	true	1.54e-06	1.54e-06
						49	ESR1	6	152130241	5.69e-54	516	53.24	true	5.69e-54	5.69e-54
						50	TULP4	6	158733691	1.14e-29	255	28.94	true	1.14e-29	1.14e-29
						51	AMZ1	7	2727835	2.51e-77	98	76.6	true	5.3e-05	5.3e-05
						51	GNA12	7	2767740	2.4e-77	143	76.62	true	2.4e-77	2.4e-77
						52	LOC101927811	7	20367923	6.44e-19	13	18.19	true	0.53949	0.53949
						52	ITGB8	7	20370724	6.72e-22	159	21.17	true	2.32e-18	6.72e-22
						52	IGF2BP3	7	23349827	2.88e-32	124	31.54	true	5.49e-26	5.54e-27
						52	JAZF1	7	27870192	4.52e-48	367	47.35	true	4.52e-48	3.24e-38
						52	JAZF1-AS1	7	28220075	3.88e-22	38	21.41	true	0.04573	0.03445
						53	TMBIM7P	7	92041863	1.31e-26	16	25.88	true	0.82451	0.82451
						53	GATAD1	7	92076761	1.96e-29	8	28.71	true	0.29759	6.88e-06
						53	PEX1	7	92116336	2.06e-20	23	19.69	true	1	1
						53	RBM48	7	92158086	5.79e-29	17	28.24	true	1	0.0097
						53	FAM133B	7	92190071	1.98e-30	25	29.7	true	1	1.98e-30
						53	FAM133DP	7	92190367	1.98e-30	25	29.7	true	1	1
						53	CDK6	7	92234234	5.23e-123	117	122.28	true	5.23e-123	1.04e-70
						53	LOC101927497	7	92465796	4.72e-23	40	22.33	true	1	1
						54	LOXL2	8	23154409	6.9e-19	170	18.16	true	4.1e-12	4.1e-12
						54	SLC25A37	8	23386307	8.58e-24	88	23.07	true	8.58e-24	8.58e-24
						55	LYN	8	56792385	2.83e-17	159	16.55	true	0.02338	0.00916
						55	PLAG1	8	57073467	1.41e-62	12	61.85	true	3.97e-19	1.13e-32
						55	CHCHD7	8	57124196	4.9e-40	1	39.31	true	0.01672	4.9e-40
						55	SDR16C5	8	57212206	1.27e-63	19	62.9	true	1.27e-63	5.43e-09
						56	ENPP2	8	120569476	1.06e-25	109	24.98	true	1.06e-25	1.06e-25
						57	GSDMC	8	130760441	1.8e-33	39	32.74	true	7.05e-27	7.05e-27
						57	ZFAT	8	135490030	7.48e-49	396	48.13	true	7.48e-49	7.48e-49
						57	ZFAT-AS1	8	135610313	4.99e-32	24	31.3	true	1	1
						58	BNC2	9	16409500	1.95e-27	671	26.71	true	1.95e-27	1.95e-27
						59	PCSK5	9	78505559	2.81e-34	713	33.55	true	2.81e-34	2.81e-34
						60	ECM2	9	95257593	2.1e-22	35	21.68	true	1	7.19e-18
						60	CENPP	9	95362538	2.24e-24	179	23.65	true	9.52e-20	0.00081
						60	IPPK	9	95375465	6.68e-20	39	19.18	true	1	1
						60	BICD2	9	95473644	1.17e-22	45	21.93	true	0.07193	1
						60	C9orf3	9	97521930	1.88e-22	344	21.73	true	1.22e-09	1.88e-22
						60	PTCH1	9	98205263	2.5e-66	20	65.6	true	2.5e-66	1.34e-44
						60	LOC100507346	9	98225890	6.37e-26	4	25.2	true	1	1
						60	SLC35D2	9	99082987	4.78e-33	65	32.32	true	0.04024	1.78e-07
						60	ZNF367	9	99148224	7.25e-34	12	33.14	true	1.99e-27	1
						60	HABP4	9	99212436	6.97e-32	30	31.16	true	0.03805	1
						60	CDC14B	9	99276684	8.24e-28	32	27.08	true	0.04203	2.42e-22
						61	PAPPA	9	118916070	1.62e-36	213	35.79	true	1.62e-36	1.62e-36
						62	FUBP3	9	133454959	5.18e-27	44	26.29	true	0.00532	5.18e-27
						62	MIR6856	9	133501683	4.49e-27	9	26.35	true	4.49e-27	4.49e-27
						63	QSOX2	9	139098181	3.03e-33	28	32.52	true	3.03e-33	3.03e-33
						64	AKR1C1	10	5005453	9.98e-18	13	17	true	9.98e-18	9.98e-18
						65	PPIF	10	81107219	2.79e-24	7	23.55	true	0.00034	2.79e-24
						65	ZCCHC24	10	81142082	4.33e-28	85	27.36	true	4.33e-28	1.31e-08
						66	SH3PXD2A	10	105353783	4.8e-18	235	17.32	true	4.8e-18	4.8e-18
						67	SPON1	11	13984183	3.16e-19	364	18.5	true	3.16e-19	3.16e-19
						68	PHF21A	11	45950869	1.06e-17	128	16.98	true	3.43e-13	7.44e-14
						68	SPI1	11	47376408	3.28e-21	19	20.48	true	0.02223	0.3855
						68	SLC39A13	11	47430050	1.23e-22	15	21.91	true	0.07474	0.00773
						68	PSMC3	11	47440319	1.13e-23	17	22.95	true	0.01846	0.03587
						68	RAPSN	11	47459307	1.33e-18	19	17.88	true	1	1
						68	CELF1	11	47487488	5.66e-25	29	24.25	true	5.66e-25	5.66e-25
						68	AGBL2	11	47681142	1.14e-22	23	21.94	true	1	1
						68	FNBP4	11	47738045	9.42e-18	17	17.03	true	1	1
						68	NUP160	11	47861052	7.61e-22	33	21.12	true	1	1
						69	SERPINH1	11	75273100	6.65e-26	29	25.18	true	6.65e-26	6.65e-26
						70	FLI1	11	128563810	1.31e-20	183	19.88	true	1.31e-20	1.31e-20
						71	PDE3A	12	20724797	4.85e-34	352	33.31	true	4.85e-34	1.01e-29
						71	SLCO1C1	12	20848398	2.43e-18	86	17.61	true	0.02951	0.02951
						71	SOX5	12	23682437	7.27e-19	1300	18.14	true	7.85e-17	7.27e-19
						71	CCDC91	12	28343359	6.79e-32	360	31.17	true	1.66e-27	5.71e-27
						72	RPSAP52	12	66151799	1.36e-21	94	20.87	true	0.26879	0.21529
						72	HMGA2	12	66218239	1.06e-94	83	93.98	true	1.06e-94	7.54e-76
						72	FRS2	12	69864128	1.95e-17	107	16.71	true	4.1e-14	1.95e-17
						73	SOCS2-AS1	12	93959403	6.38e-44	13	43.2	true	7.27e-34	1.86e-06
						73	SOCS2	12	93966301	2.39e-39	10	38.62	true	0.03501	1.32e-30
						73	CRADD	12	94072544	1.24e-52	229	51.91	true	1.24e-52	1.24e-52
						73	LOC101928731	12	94108310	8.71e-36	26	35.06	true	1	1
						74	PITPNM2	12	123468026	4.07e-31	44	30.39	true	2e-23	2.1e-25
						74	CDK2AP1	12	123745516	1.86e-19	17	18.73	true	1	1
						74	SBNO1	12	123773655	1.24e-24	52	23.91	true	0.01839	0.00083
						74	ZNF664-RFLNA	12	124457730	2.07e-40	341	39.68	true	2.07e-40	2.07e-40
						74	RFLNA	12	124773709	4.06e-29	33	28.39	true	1	1
						74	NCOR2	12	124808956	3.96e-24	201	23.4	true	1.82e-05	3.96e-24
						74	MIR6880	12	124821726	1.63e-20	4	19.79	true	1	1
						75	EBPL	13	50234811	1.33e-18	18	17.88	true	6.14e-06	1.29e-09
						75	CTAGE10P	13	50464544	1.21e-20	9	19.92	true	7.88e-06	1.73e-13
						75	SPRYD7	13	50486837	1.43e-20	15	19.84	true	1.33e-09	1
						75	DLEU2	13	50556687	1.57e-19	64	18.8	true	1	1.95e-05
						75	MIR3613	13	50570550	7.22e-25	5	24.14	true	1	1
						75	TRIM13	13	50571142	1.83e-28	14	27.74	true	0.30019	0.30019
						75	KCNRG	13	50589389	1.92e-27	8	26.72	true	1	1
						75	DLEU1	13	50656304	3.45e-88	400	87.46	true	3.45e-88	3.45e-88
						75	DLEU1-AS1	13	51095068	8.17e-64	26	63.09	true	1	1
						75	DLEU7	13	51397040	7.35e-18	195	17.13	true	1.88e-08	0.00127
						76	SAMD4A	14	55221505	3.62e-17	278	16.44	true	3.62e-17	3.62e-17
						77	LINC02322	14	60789913	5.44e-27	4	26.26	true	0.01638	0.01638
						77	C14orf39	14	60902673	9e-38	49	37.05	true	9e-38	9e-38
						77	SIX6	14	60975937	1.18e-28	8	27.93	true	1	1
						77	SALRNA1	14	61105933	4.41e-22	7	21.36	true	0.28352	0.28352
						78	LTBP2	14	74964885	2.28e-18	98	17.64	true	2.28e-18	2.28e-18
						79	TRIP11	14	92432334	7.28e-20	62	19.14	true	7.28e-20	7.28e-20
						80	MARK3	14	103851700	1.38e-23	96	22.86	true	1.38e-23	1.38e-23
						81	MIR4713HG	15	51329684	7.4e-22	263	21.13	true	7.4e-22	7.4e-22
						82	MYO9A	15	72118360	3.26e-23	144	22.49	true	3.11e-16	5.56e-18
						82	LOXL1-AS1	15	74209808	1.54e-24	14	23.81	true	1	1
						82	LOXL1	15	74218798	1.69e-32	40	31.77	true	2.1e-18	1.69e-32
						82	STOML1	15	74275558	1.97e-19	8	18.7	true	0.39041	0.39041
						82	PML	15	74287013	8.59e-40	41	39.07	true	8.59e-40	2.75e-22
						83	SH3GL3	15	84159365	8.28e-51	160	50.08	true	0.10519	0.99998
						83	ADAMTSL3	15	84322837	2.18e-67	334	66.66	true	4.33e-55	4.5e-56
						83	EFTUD1P1	15	84748938	2.24e-34	38	33.65	true	0.00216	0.03865
						83	UBE2Q2P1	15	85070426	1.34e-28	23	27.87	true	1	1
						83	LINC00933	15	85114364	5.89e-22	10	21.23	true	0.25202	0.41232
						83	ZSCAN2	15	85144248	1.33e-19	18	18.88	true	1	0.0098
						83	ACAN	15	89346673	5.36e-136	114	135.27	true	5.36e-136	9.65e-104
						83	MFGE8	15	89441913	1.66e-17	32	16.78	true	4.6e-08	1.66e-17
						84	IRAIN	15	99189094	1.29e-37	5	36.89	true	1	1
						84	IGF1R	15	99191767	2.14e-58	365	57.67	true	9.31e-48	2.14e-58
						84	ADAMTS17	15	100511642	1.71e-77	532	76.77	true	1.71e-77	4.86e-63
						85	METRN	16	765172	1.29e-18	6	17.89	true	0.00152	0.00058
						85	FAM173A	16	771141	1.04e-18	5	17.98	true	0.34549	0.26002
						85	CCDC78	16	772581	5.09e-20	7	19.29	true	5.09e-20	0.11057
						85	HAGHL	16	777245	3.71e-19	6	18.43	true	1	0.08192
						85	NARFL	16	779754	3.24e-18	8	17.49	true	0.04603	6.86e-15
						85	TSC2	16	2098202	1.21e-18	26	17.92	true	1.05e-10	1.21e-18
						85	CASKIN1	16	2227183	3.01e-19	12	18.52	true	0.00069	0.00483
						85	MLST8	16	2255725	7.06e-20	9	19.15	true	3.26e-16	1.24e-12
						85	BRICD5	16	2259253	8.21e-18	6	17.09	true	1	1
						85	PGP	16	2261602	4.8e-18	4	17.32	true	1	1
						85	E4F1	16	2273488	2.98e-17	4	16.53	true	1	0.00128
						85	ECI1	16	2289872	7.55e-19	9	18.12	true	4.01e-07	0.00044
						86	MIR193BHG	16	14396361	1.05e-21	18	20.98	true	0.27309	0.27309
						86	MIR193B	16	14397823	1.16e-22	8	21.94	true	1.16e-22	1.16e-22
						87	NFAT5	16	69599868	2.37e-20	72	19.63	true	2.37e-20	2.37e-20
						88	PIEZO1	16	88781745	9.69e-25	75	24.01	true	9.69e-25	9.69e-25
						89	FGF11	17	7344060	2.15e-19	10	18.67	true	1	1
						89	CHRNB1	17	7348405	8.96e-24	19	23.05	true	8.96e-24	8.96e-24
						89	ZBTB4	17	7362684	2.25e-21	20	20.65	true	1	1
						89	POLR2A	17	7387697	1.38e-23	43	22.86	true	0.10619	0.03289
						90	ATAD5	17	29158987	5.84e-28	31	27.23	true	1	1
						90	ADAP2	17	29248753	3.3e-39	26	38.48	true	3.3e-39	3.3e-39
						91	NMT1	17	43138666	2.48e-21	51	20.61	true	7.75e-05	2.48e-21
						91	PLCD3	17	43189007	1.55e-22	29	21.81	true	0.00169	0.03205
						91	ACBD4	17	43213013	1.35e-23	10	22.87	true	1.35e-23	0.30497
						91	HEXIM2	17	43239225	5.4e-23	5	22.27	true	1	2.65e-09
						91	LOC105371795	17	43246171	5.4e-23	5	22.27	true	0.00813	0.00813
						91	ATP5G1	17	46970147	1.18e-17	4	16.93	true	2.11e-14	2.11e-14
						92	C17orf67	17	54869273	4.23e-22	33	21.37	true	5.67e-18	1
						92	DGKE	17	54911459	7.8e-21	35	20.11	true	1	6.53e-17
						92	BCAS3	17	58755135	7.86e-22	275	21.1	true	0.01194	7.86e-22
						92	TBX2-AS1	17	59470816	1.68e-28	9	27.77	true	1	1
						92	TBX2	17	59477256	3.05e-51	5	50.52	true	2.4e-41	4.04e-18
						92	C17orf82	17	59489111	1.22e-50	6	49.91	true	1	1
						92	KCNH6	17	61600694	1.2e-22	16	21.92	true	1	1
						92	DCAF7	17	61627795	1.54e-42	10	41.81	true	5.47e-07	5.65e-07
						92	TACO1	17	61678230	7.45e-36	2	35.13	true	0.01694	0.01411
						92	MAP3K3	17	61699800	1.79e-58	34	57.75	true	1.79e-58	2.42e-05
						92	LIMD2	17	61773248	2.59e-30	4	29.59	true	0.60858	0.62671
						92	LOC729683	17	61777697	3.56e-47	5	46.45	true	1	1
						92	STRADA	17	61780191	1.01e-55	22	55	true	1	8.36e-45
						92	CCDC47	17	61822609	5.56e-56	15	55.25	true	0.37511	0.96046
						92	DDX42	17	61851548	1.46e-56	34	55.84	true	0.00019	0.05942
						92	FTSJ3	17	61896792	3.13e-48	20	47.5	true	1	1
						92	PSMC5	17	61905043	5.8e-28	13	27.24	true	1	0.31812
						92	SMARCD2	17	61909440	1.36e-28	13	27.87	true	1	0.04713
						92	TCAM1P	17	61934375	3.54e-22	13	21.45	true	1	1
						92	CSH2	17	61949371	2.36e-52	10	51.63	true	0.36832	0.36832
						92	GH2	17	61957571	3.92e-53	3	52.41	true	7.88e-05	0.009
						92	CSH1	17	61972267	1.55e-26	4	25.81	true	0.24661	0.24661
						92	CSHL1	17	61986956	4.16e-29	6	28.38	true	0.17827	0.17827
						92	CD79B	17	62006095	7.83e-52	12	51.11	true	1.11e-08	5.06e-11
						92	SCN4A	17	62015913	3.13e-39	30	38.5	true	7.56e-06	7.63e-06
						93	BAHCC1	17	79373520	8.29e-20	19	19.08	true	8.29e-20	8.29e-20
						94	CABLES1	18	20735788	4e-56	74	55.4	true	4e-56	4e-56
						95	DYM	18	46567843	9.78e-49	245	48.01	true	9.78e-49	9.78e-49
						95	MIR4744	18	46576056	7.41e-26	12	25.13	true	1	1
						95	RPL17-C18orf32	18	47007547	1.15e-17	20	16.94	true	0.0079	0.0079
						95	RPL17	18	47014850	9.62e-18	15	17.02	true	1	1
						95	SNORD58C	18	47015604	4.35e-18	9	17.36	true	1	1
						95	SNORD58A	18	47017652	9.62e-18	13	17.02	true	1	1
						95	SNORD58B	18	47018033	9.62e-18	15	17.02	true	1	1
						96	AP3D1	19	2100986	4.95e-18	30	17.31	true	0.34611	1.17e-14
						96	DOT1L	19	2164147	5.88e-22	47	21.23	true	6.48e-18	0.00045
						96	NFIC	19	3366564	5.71e-28	46	27.24	true	5.71e-28	8.26e-23
						96	INSR	19	7112265	9.65e-19	158	18.02	true	2.53e-15	9.65e-19
						96	MYO1F	19	8585673	1.66e-21	23	20.78	true	1.39e-17	1.55e-17
						97	MIR640	19	19545871	1.74e-18	6	17.76	true	1	1
						97	GATAD2A	19	19576148	2.66e-17	59	16.58	true	0.21017	2.66e-17
						97	TSSK6	19	19625027	3.56e-21	5	20.45	true	3.56e-21	1
						97	NDUFA13	19	19627018	3.41e-20	7	19.47	true	1	0.00309
						98	B3GNT8	19	41931263	1.36e-18	11	17.87	true	1.36e-18	1.36e-18
						99	CASC20	20	6407378	5.89e-41	195	40.23	true	5.89e-41	5.89e-41
						100	CDK5RAP1	20	31946644	1.18e-41	21	40.93	true	5.35e-30	5.97e-12
						100	SNTA1	20	31995762	1.95e-36	10	35.71	true	0.0073	1
						100	CBFA2T2	20	32150170	1.06e-21	22	20.98	true	1	1
						100	NECAB3	20	32244892	1.72e-23	10	22.77	true	1	2.45e-18
						100	C20orf144	20	32250091	3.89e-23	3	22.41	true	1	1
						100	E2F1	20	32263291	1.41e-28	7	27.85	true	0.09549	1
						100	PXMP4	20	32290549	3.16e-32	11	31.5	true	1	1
						100	ZNF341	20	32319565	1.2e-41	22	40.92	true	0.67721	4.86e-05
						100	ZNF341-AS1	20	32375178	8.23e-19	12	18.08	true	5.13e-14	5.13e-14
						100	CHMP4B	20	32399109	9.13e-19	25	18.04	true	7.06e-09	1.45e-13
						100	ITCH	20	32951040	3.9e-35	52	34.41	true	1	1.89e-05
						100	MIR644A	20	33054129	5.47e-31	2	30.26	true	1	1
						100	DYNLRB1	20	33104188	1.24e-47	21	46.91	true	3.71e-08	6.56e-08
						100	MAP1LC3A	20	33146500	2.02e-31	9	30.69	true	0.12928	0.01702
						100	PIGU	20	33148345	1.38e-53	58	52.86	true	1.48e-08	9.51e-16
						100	TP53INP2	20	33292545	3.9e-35	6	34.41	true	0.00181	0.10117
						100	NCOA6	20	33302598	3.65e-55	52	54.44	true	4.39e-17	1
						100	HMGB3P1	20	33421377	1.8e-19	2	18.74	true	1	0.08319
						100	GGT7	20	33432522	1.5e-28	10	27.82	true	1	0.05176
						100	ACSS2	20	33464327	3.9e-43	31	42.41	true	2.08e-10	1.13e-22
						100	GSS	20	33516235	2e-32	22	31.7	true	1	1.18e-05
						100	MYH7B	20	33543637	3.46e-29	42	28.46	true	1	1
						100	MIR499A	20	33578178	1.14e-35	6	34.94	true	1	1
						100	MIR499B	20	33578202	1.14e-35	6	34.94	true	0.00805	0.00805
						100	TRPC4AP	20	33590206	3.43e-38	82	37.47	true	5.75e-09	1
						100	EDEM2	20	33703159	1.25e-32	44	31.9	true	1	1.75e-05
						100	PROCR	20	33759739	1.1e-29	7	28.96	true	1	0.09526
						100	MMP24	20	33814538	4.66e-70	25	69.33	true	2.62e-13	1
						100	MMP24-AS1	20	33864135	2.69e-64	7	63.57	true	1	1
						100	EIF6	20	33866708	1.59e-62	11	61.8	true	0.1019	5.01e-22
						100	FAM83C-AS1	20	33873053	1.94e-29	5	28.71	true	1	1
						100	FAM83C	20	33873533	1.78e-39	8	38.75	true	0.00327	1
						100	UQCC1	20	33890368	1.51e-120	67	119.82	true	1.18e-12	9.12e-65
						100	GDF5OS	20	34020826	3.71e-129	10	128.43	true	1	1
						100	GDF5	20	34021144	4.27e-134	12	133.37	true	4.27e-134	7.97e-11
						100	MIR1289-1	20	34041775	1.8e-57	1	56.74	true	1	1
						100	CEP250	20	34047802	2.07e-65	41	64.68	true	1	1
						100	C20orf173	20	34114798	1.45e-71	8	70.84	true	1.24e-14	1.24e-14
						100	ERGIC3	20	34129777	5.2e-52	10	51.28	true	1	1
						100	FER1L4	20	34146506	6.16e-43	38	42.21	true	1	1
						100	SPAG4	20	34203805	3.54e-48	5	47.45	true	1	1
						100	CPNE1	20	34213952	6.25e-53	58	52.2	true	4.43e-06	0.00012
						100	RBM12	20	34236846	9.26e-51	34	50.03	true	1	1
						100	NFS1	20	34256609	8.64e-51	29	50.06	true	0.44727	1
						100	ROMO1	20	34287231	2.65e-50	12	49.58	true	1	1
						100	RBM39	20	34322717	5.09e-48	47	47.29	true	1	2.03e-21
						100	PHF20	20	34359922	1.52e-61	118	60.82	true	2.92e-14	2.83e-11
						100	SCAND1	20	34541538	7.82e-56	10	55.11	true	0.47927	1
						100	CNBD2	20	34556502	5.29e-50	26	49.28	true	0.00249	0.06988
						100	NORAD	20	34633539	6.62e-42	4	41.18	true	1	1
						100	LOC100130373	20	34735202	3.06e-37	8	36.51	true	1	1
						100	EPB41L1	20	34742661	3.67e-49	44	48.44	true	7.75e-14	3.67e-49
						100	AAR2	20	34824338	5.03e-31	9	30.3	true	1.63e-15	0.00088
						101	ARFGEF2	20	47538274	6.88e-24	94	23.16	true	0.00013	0.00013
						101	CSE1L-AS1	20	47656999	5.37e-21	9	20.27	true	1	1
						101	CSE1L	20	47662782	2.81e-24	44	23.55	true	1	1
						101	STAU1	20	47729875	8.91e-26	64	25.05	true	0.05227	1
						101	DDX27	20	47835831	2.62e-26	39	25.58	true	1	0.64411
						101	ZNFX1	20	47862438	7.99e-29	33	28.1	true	7.99e-29	0.00025
						101	ZFAS1	20	47895178	3.02e-28	12	27.52	true	1	3.02e-28
						101	SNORD12C	20	47895481	1.59e-28	7	27.8	true	1	1
						101	SNORD12B	20	47896849	1.59e-28	7	27.8	true	1	1
						101	SNORD12	20	47897219	1.59e-28	7	27.8	true	1	1
						102	SYN3	22	32908539	2e-18	788	17.7	true	2e-18	2e-18
						Note: Cond.P1: This is a conditional gene-based association p-value according to statistical significance order. Cond.P2: This is a conditional gene-based association p-value according to tissue-specific pathogenic potential.

## Sheet: Table S15
Estimated driver-tissues of Schizophrenia according to transcript level selective expression in GTEx brain-only regions
BrainRegion	RegressionRobustZScore	ConventionalZScore	MADRobustZScore	RatioOfVectorProjection	CombinedRankingScore
Brain-FrontalCortex(BA9)	3.3e-11	5.8e-12	0.098	1.3e-11	8.40322
Brain-Anteriorcingulatecortex(BA24)	2.4e-09	5.6e-09	0.00024	3.7e-08	6.9808
Brain-Nucleusaccumbens(basalganglia)	1.3e-06	2.4e-08	0.002	2.6e-08	5.94746
Brain-Caudate(basalganglia)	4e-08	5e-08	0.0011	8.3e-07	5.93462
Brain-Putamen(basalganglia)	2.2e-07	1.7e-08	0.0012	1.9e-06	5.7673
Brain-Cortex	1e-06	2e-07	0.045	2.8e-07	5.14965
Brain-Amygdala	5.1e-06	1.3e-05	0.0051	2e-05	4.29247
Brain-Hippocampus	3.7e-05	6.9e-05	0.043	0.00023	3.39944
Brain-Substantianigra	0.00021	0.00038	0.0092	0.0013	3.00507
Brain-Hypothalamus	0.00024	0.00052	0.089	0.0004	2.83808
Brain-Spinalcord(cervicalc-1)	0.00071	0.00091	0.013	0.00055	2.83385
Brain-CerebellarHemisphere	0.0073	0.0086	0.047	0.0079	1.90811
Brain-Cerebellum	0.015	0.0044	0.056	0.0081	1.88095

## Sheet: Table S16
Estimated driver-tissues of Schizophrenia according to gene level selective expression in GTEx brain-only regions
BrainRegion	RegressionRobustZScore	ConventionalZScore	MADRobustZScore	RatioOfVectorProjection	CombinedRankingScore
Brain-FrontalCortex(BA9)	2.5e-07	7.6e-08	0.44	2.2e-07	5.18384
Brain-Anteriorcingulatecortex(BA24)	0.00027	0.00014	0.76	3.6e-05	2.99635
Brain-Cortex	0.12	0.015	1	0.002	1.36092
Brain-Nucleusaccumbens(basalganglia)	0.092	0.04	0.99	0.039	0.961863
Brain-Putamen(basalganglia)	0.56	0.62	0.78	0.029	0.526232
Brain-Amygdala	0.58	0.72	0.96	0.1	0.349242
Brain-Hypothalamus	0.71	0.6	1	0.22	0.257042
Brain-Caudate(basalganglia)	0.71	0.64	0.99	0.26	0.232988
Brain-Hippocampus	0.93	0.93	1	0.15	0.221736
Brain-Substantianigra	0.96	0.97	0.96	0.43	0.103804
Brain-CerebellarHemisphere	0.97	0.82	1	0.84	0.0437838
Brain-Spinalcord(cervicalc-1)	0.99	0.97	1	0.87	0.0195185
Brain-Cerebellum	1	0.99	1	0.97	0.00439827

## Sheet: Table S17
Estimated driver-tissues of Schizophrenia according to gene level selective expression in BrainSpan brain-only regions
AbbreviationOfRegions	RegressionRobustZScore	ConventionalZScore	MADRobustZScore	RatioOfVectorProjection	CombinedRankingScore	BrainRegions
OFC	2.5e-05	1.2e-06	0.017	8.7e-07	4.58823	orbital frontal cortex
STC	0.0015	0.00028	0.0084	3.4e-05	3.23025	posterior (caudal) superior temporal cortex (area 22c)
IPC	0.00069	0.00045	0.017	0.00012	3.04958	posteroventral (inferior) parietal cortex
VFC	0.0025	0.0004	0.051	0.00011	2.81276	ventrolateral prefrontal cortex
ITC	0.0096	0.0058	0.017	0.0018	2.19214	inferolateral temporal cortex (area TEv, area 20)
A1C	0.05	0.0043	0.15	0.00016	2.07184	primary auditory cortex (core)
V1C	0.053	0.011	0.098	0.00083	1.83101	primary visual cortex (striate cortex, area V1/17)
S1C	0.36	0.075	0.36	0.0045	1.08978	primary somatosensory cortex (area S1, areas 3,1,2)
AMY	0.26	0.17	0.033	0.081	0.981895	amygdaloid complex
DFC	0.066	0.096	0.26	0.08	0.97003	dorsolateral prefrontal cortex
MFC	0.11	0.3	0.22	0.5	0.610023	anterior (rostral) cingulate (medial prefrontal) cortex
M1C	0.69	0.78	0.56	0.22	0.294611	primary motor cortex (area M1, area 4)
STR	0.62	0.63	0.91	0.47	0.194282	striatum
HIP	0.84	0.86	0.77	0.46	0.147993	hippocampus (hippocampal formation)
MD	0.99	0.99	0.99	0.86	0.019649	mediodorsal nucleus of thalamus
CBC	1	1	1	1	0	cerebellar cortex

## Sheet: Table S18
Estimated driver-tissues of Schizophrenia according to exon level selective expression in BrainSpan brain-only regions
AbbreviationOfRegions	RegressionRobustZScore	ConventionalZScore	MADRobustZScore	RatioOfVectorProjection	CombinedRankingScore	BrainRegions
STC	2.9e-07	2.4e-09	3.1e-08	2.6e-08	7.56276	posterior (caudal) superior temporal cortex (area 22c)
OFC	1.1e-08	1.5e-08	2.4e-07	8.9e-08	7.36323	orbital frontal cortex
VFC	1.4e-06	7.5e-08	7.4e-07	1.2e-07	6.5076	ventrolateral prefrontal cortex
IPC	4.8e-06	2.8e-08	4.7e-07	2e-07	6.47462	posteroventral (inferior) parietal cortex
V1C	7.3e-05	1e-06	1.7e-05	5.5e-07	5.29147	primary visual cortex (striate cortex, area V1/17)
MFC	0.0002	2.4e-05	2.2e-06	5.5e-05	4.55899	anterior (rostral) cingulate (medial prefrontal) cortex
M1C	0.01	5.4e-06	0.00015	7.4e-07	4.30557	primary motor cortex (area M1, area 4)
DFC	6.6e-05	0.00011	5.7e-06	0.0002	4.27054	dorsolateral prefrontal cortex
ITC	0.0006	4.2e-05	1.2e-05	8.5e-05	4.1475	inferolateral temporal cortex (area TEv, area 20)
AMY	0.028	9e-05	1.5e-06	9.9e-06	4.10672	amygdaloid complex
A1C	0.00012	0.00013	0.0001	9.1e-05	3.96196	primary auditory cortex (core)
S1C	0.01	0.00025	6.1e-05	1.8e-05	3.64036	primary somatosensory cortex (area S1, areas 3,1,2)
HIP	0.05	0.0039	9.7e-05	0.0017	2.62319	hippocampus (hippocampal formation)
STR	0.08	0.018	0.058	0.011	1.5092	striatum
MD	0.29	0.026	0.066	0.0079	1.35136	mediodorsal nucleus of thalamus
CBC	0.98	0.82	0.39	0.82	0.14752	cerebellar cortex

[truncated: 4 more sheets: Table S19, Table S20, Table S21, Table S22]
